# Supplementary material for: Determination of Plasmid pSN1216-29 Host Range and the Similarity in Oligonucleotide Composition Between Plasmid and Host Chromosomes
Source: Front Microbiol. 2020 Jun 9;11:1187. doi: 10.3389/fmicb.2020.01187 (PMC7296055; doi:10.3389/fmicb.2020.01187)
Supplement: Supplementary file 2 [file Data_Sheet_1.xlsx]

## Sheet: Table_S1-1
Table S1-1. Features of bacteria analyzed in this study including Mahalanobis distance and its P value from plasmid pSN1216-29 based on k-mer compositions, and experimental results indicating whether the bacterium is assigned to 'Transconjugants'.
Annotation	Name	Length (bp)	GCcontent	ak mer						bTransconjugants
				2 mer		3 mer		4 mer
				Distance	P value	Distance	P value	Distance	P value
NC_000117.1	Chlamydia trachomatis D/UW-3/CX chromosome, complete genome	1042519	41.3	57520.5	0	7601.64	0	NA	NA	ND
NC_000853.1	Thermotoga maritima MSB8 chromosome, complete genome	1860725	46.2	1401.34	0	1149.76	0	5402.09	0	ND
NC_000868.1	Pyrococcus abyssi GE5, complete sequence	1765118	44.7	2224.8	0	2124.47	0	8074.91	0	ND
NC_000907.1	Haemophilus influenzae Rd KW20 chromosome, complete genome	1830138	38.2	1814.43	0	1690.11	0	10206.2	0	ND
NC_000908.2	Mycoplasma genitalium G37, complete sequence	580076	31.7	11203.5	0	6783.45	0	NA	NA	ND
NC_000909.1	Methanocaldococcus jannaschii DSM 2661, complete genome	1664970	31.4	7353.33	0	10840.2	0	29897.5	0	ND
NC_000912.1	Mycoplasma pneumoniae M129 chromosome, complete genome	816394	40	1763.68	0	1641.63	0	NA	NA	ND
NC_000913.3	Escherichia coli str. K-12 substr. MG1655, complete genome	4641652	50.8	52.0169	0.012931	474.066	0	852.898	0	ND
NC_000915.1	Helicobacter pylori 26695 chromosome, complete genome	1667867	38.9	2669.77	0	3932.43	0	18763.7	0	ND
NC_000916.1	Methanothermobacter thermautotrophicus str. Delta H, complete sequence	1751377	49.5	636.469	0	980.35	0	3496.31	0	ND
NC_000917.1	Archaeoglobus fulgidus DSM 4304, complete sequence	2178400	48.6	571.128	0	874.365	0	1960.85	0	ND
NC_000918.1	Aquifex aeolicus VF5 chromosome, complete genome	1551335	43.5	2410.14	0	4015.62	0	7478.7	0	ND
NC_000922.1	Chlamydophila pneumoniae CWL029 chromosome, complete genome	1230230	40.6	37884.9	0	7866.23	0	NA	NA	ND
NC_000961.1	Pyrococcus horikoshii OT3, complete sequence	1738505	41.9	2694.23	0	3810.17	0	8501.42	0	ND
NC_000962.3	Mycobacterium tuberculosis H37Rv, complete genome	4411532	65.6	47.6222	0.021542	105.354	0.0226757	229.55	0.0555556	ND
NC_000963.1	Rickettsia prowazekii str. Madrid E chromosome, complete genome	1111523	29	59110.5	0	19307.6	0	NA	NA	ND
NC_000964.3	Bacillus subtilis subsp. subtilis str. 168 complete genome	4215606	43.5	806.965	0	712.419	0	1561.1	0	CD, CI
NC_002488.3	Xylella fastidiosa 9a5c, complete genome	2679306	52.7	31.1443	0.0485981	99.928	0.0224299	281.738	0.0392523	ND
NC_001318.1	Borrelia burgdorferi B31 chromosome, complete genome	910724	28.6	29937.3	0	13050.9	0	NA	NA	ND
NC_002163.1	Campylobacter jejuni subsp. jejuni NCTC 11168 = ATCC 700819 chromosome, complete genome	1641481	30.5	46316.1	0	14072.6	0	35016.3	0	ND
NZ_LN831029.1	Achromobacter xylosoxidans strain NCTC10807 chromosome 1, complete sequence	6813182	67.4	10.3715	0.256975	52.3698	0.0859031	155.508	0.192364	CI
NC_002505.1	Vibrio cholerae O1 biovar El Tor str. N16961 chromosome I, complete sequence	2961149	47.7	690.085	0	756.017	0	1793.46	0	ND
NC_002929.2	Bordetella pertussis Tohama I chromosome, complete genome	4086189	67.7	21.3845	0.0660955	94.8177	0.0195838	278.471	0.0354957	ND
NC_002528.1	Buchnera aphidicola str. APS (Acyrthosiphon pisum) chromosome, complete genome	640681	26.3	17690.8	0	8900.6	0	NA	NA	ND
NC_002578.1	Thermoplasma acidophilum DSM 1728 complete genome	1564906	46	909.109	0	829.283	0	3445.39	0	ND
NC_002607.1	Halobacterium salinarum NRC-1, complete sequence	2014239	67.9	143.002	0	337.551	0	886.234	0	ND
NC_002620.2	Chlamydia muridarum str. Nigg, complete sequence	1072950	40.3	59102.7	0	11884.9	0	NA	NA	ND
NC_002662.1	Lactococcus lactis subsp. lactis Il1403 chromosome, complete genome	2365589	35.3	16996.5	0	5495.12	0	6964.07	0	ND
NC_002677.1	Mycobacterium leprae TN chromosome, complete genome	3268203	57.8	102.56	0.00153139	178.881	0	298.703	0.00765697	ND
NC_002689.2	Thermoplasma volcanium GSS1 DNA, complete genome	1584804	39.9	2181.38	0	1339.83	0	7607.01	0	ND
NC_002695.2	Escherichia coli O157:H7 str. Sakai DNA, complete genome	5498578	50.5	47.7553	0.0145587	271.878	0	667.001	0.00181984	ND
NC_002696.2	Caulobacter crescentus CB15 chromosome, complete genome	4016947	67.2	112.168	0.00373599	214.265	0.00249066	380.273	0.00747198	ND
NC_002737.2	Streptococcus pyogenes M1 GAS, complete genome	1852433	38.5	12104.4	0	2511.24	0	7307.54	0	CI
NC_002771.1	Mycoplasma pulmonis UAB CTIP, complete sequence	963879	26.6	4306.54	0	7743.39	0	NA	NA	ND
NC_002932.3	Chlorobium tepidum TLS chromosome, complete genome	2154946	56.5	47.7004	0.0162791	127.026	0.0139535	295.618	0.0139535	ND
NC_002937.3	Desulfovibrio vulgaris str. Hildenborough chromosome, complete genome	3570858	63.1	36.7016	0.0308123	91.7449	0.0280112	202.161	0.0784314	ND
NC_002936.3	Dehalococcoides mccartyi 195, complete sequence	1469720	48.9	370.257	0	978.222	0	3817.16	0	ND
NC_002939.5	Geobacter sulfurreducens PCA chromosome, complete genome	3814128	60.9	37.6138	0.0314961	70.9976	0.0485564	165.347	0.166667	ND
NC_003062.2	Agrobacterium fabrum str. C58 chromosome circular, complete sequence	2841580	59.4	35.6926	0.0316901	124.227	0.00704225	254.021	0.0246479	CI
NC_002940.2	[Haemophilus] ducreyi 35000HP, complete sequence	1698955	38.2	1720.07	0	2761.31	0	8081.18	0	ND
NC_002942.5	Legionella pneumophila subsp. pneumophila str. Philadelphia 1 chromosome, complete genome	3397754	38.3	3562.63	0	2671.44	0	6646.32	0	ND
NC_002944.2	Mycobacterium avium subsp. paratuberculosis K-10, complete sequence	4829781	69.3	113.653	0.00310881	316.623	0.00207254	507.858	0.00103627	ND
NC_002977.6	Methylococcus capsulatus str. Bath, complete genome	3304561	63.6	29.7333	0.0454545	63.0121	0.0560606	181.099	0.115152	ND
NC_003047.1	Sinorhizobium meliloti 1021 chromosome, complete genome	3654135	62.7	44.5444	0.0232877	65.0809	0.0424658	172.787	0.121918	ND
NC_002967.9	Treponema denticola ATCC 35405 chromosome, complete genome	2843201	37.9	746.098	0	1363.89	0	3273.11	0	ND
NC_002971.4	Coxiella burnetii RSA 493, complete genome	1995488	42.7	1240.16	0	1861.75	0	5015.57	0	ND
NC_003063.2	Agrobacterium fabrum str. C58 chromosome linear, complete sequence	2075577	59.3	30.1811	0.0289157	105.334	0.0192771	306.526	0.0144578	CI
NC_002978.6	Wolbachia endosymbiont of Drosophila melanogaster, complete genome	1267782	35.2	82237.6	0	20596	0	NA	NA	ND
NC_003030.1	Clostridium acetobutylicum ATCC 824 chromosome, complete genome	3940880	30.9	14145.9	0	6254.75	0	12508.9	0	ND
NC_011989.1	Agrobacterium vitis S4 chromosome 1, complete sequence	3726375	57.7	39.6018	0.0295302	110.85	0.0107383	258.693	0.0375839	CI
NZ_CP015005.1	Aminobacter aminovorans strain KCTC 2477, complete genome	5623946	63.4	28.166	0.047153	41.8281	0.143238	131.527	0.348754	CI
NC_003902.1	Xanthomonas campestris pv. campestris str. ATCC 33913 chromosome, complete genome	5076188	65.1	26.0564	0.0472906	64.125	0.062069	191.13	0.1133	ND
NC_003098.1	Streptococcus pneumoniae R6 chromosome, complete genome	2038615	39.7	2486.5	0	1121.92	0	3926.74	0	CI
NC_003103.1	Rickettsia conorii str. Malish 7, complete genome	1268755	32.4	13275.8	0	12020.4	0	NA	NA	ND
NC_003106.2	Sulfolobus tokodaii str. 7 DNA, complete genome	2694756	32.8	5349.21	0	5666.84	0	14663.4	0	ND
NC_003112.2	Neisseria meningitidis MC58 chromosome, complete genome	2272360	51.5	59.3272	0.0110132	184.195	0.00220264	714.389	0	ND
NC_003143.1	Yersinia pestis CO92 chromosome, complete genome	4653728	47.6	122.313	0.00430108	622.58	0	852.363	0	CD
NC_003155.5	Streptomyces avermitilis MA-4680 = NBRC 14893 DNA, complete genome	9025608	70.7	361.232	0	749.013	0	879.947	0	ND
NC_003197.2	Salmonella enterica subsp. enterica serovar Typhimurium str. LT2, complete genome	4857450	52.2	35.87	0.0360453	323.235	0	539.922	0.0030896	ND
NC_003198.1	Salmonella enterica subsp. enterica serovar Typhi str. CT18, complete genome	4809037	52.1	36.7804	0.0322581	335.55	0	541.825	0.00312175	ND
NC_003210.1	Listeria monocytogenes EGD-e chromosome, complete genome	2944528	38	3427.36	0	1937.53	0	6545.73	0	ND
NC_003911.1	Ruegeria pomeroyi DSS-3, complete sequence	4109437	64.2	34.8596	0.0401949	80.7468	0.0341048	215.65	0.0609013	ND
NC_004307.2	Bifidobacterium longum NCC2705 chromosome, complete genome	2256640	60.1	23.6742	0.0643016	72.8895	0.0399113	181.553	0.0997783	ND
NC_003361.3	Chlamydia caviae GPIC, complete sequence	1173390	39.2	64197.4	0	9657.57	0	NA	NA	ND
NC_003413.1	Pyrococcus furiosus DSM 3638, complete sequence	1908256	40.8	2991.02	0	3595.09	0	9657.92	0	ND
NC_003450.3	Corynebacterium glutamicum ATCC 13032 chromosome, complete genome	3309401	53.8	104.418	0.00453858	238.951	0.00151286	607.774	0	CI
NC_003454.1	Fusobacterium nucleatum subsp. nucleatum ATCC 25586 chromosome, complete genome	2174500	27.2	28721.7	0	6620.7	0	18591.6	0	ND
NC_003552.1	Methanosarcina acetivorans C2A, complete sequence	5751492	42.7	873.706	0	657.621	0	1465.88	0	ND
NC_003869.1	Caldanaerobacter subterraneus subsp. tengcongensis MB4, complete sequence	2689445	37.6	3161.47	0	2775.03	0	8032.46	0	ND
NC_003888.3	Streptomyces coelicolor A3(2) chromosome, complete genome	8667507	72.1	464.918	0	791.39	0	895.794	0	ND
NZ_LT670818.1	Bradyrhizobium erythrophlei strain GAS242 genome assembly, chromosome: I	9184751	61.9	20.259	0.0680828	48.6674	0.0827887	108.765	0.68573	CI
NC_003910.7	Colwellia psychrerythraea 34H, complete sequence	5373180	38	5407.91	0	6763.37	0	9863.65	0	ND
NZ_CP016428.1	Bradyrhizobium icense strain LMTR 13, complete genome	8322773	62	27.9642	0.0360577	46.1533	0.102163	113.338	0.611779	CI
NC_003997.3	Bacillus anthracis str. Ames chromosome, complete genome	5227293	35.4	8775.2	0	2163.47	0	7318.35	0	CD, CI
NC_004061.1	Buchnera aphidicola str. Sg (Schizaphis graminum), complete sequence	641454	25.3	16688	0	3403.62	0	NA	NA	ND
NC_004113.1	Thermosynechococcus elongatus BP-1 chromosome, complete genome	2593857	53.9	258.065	0.0019305	414.288	0.0019305	1154.25	0	ND
NC_004116.1	Streptococcus agalactiae 2603V/R chromosome, complete genome	2160267	35.6	8850.51	0	3378.4	0	10593.6	0	CI
NC_004193.1	Oceanobacillus iheyensis HTE831 DNA, complete genome	3630528	35.7	6377.9	0	3393.59	0	10286.2	0	ND
NC_004578.1	[Pseudomonas syringae] pv. tomato str. DC3000 chromosome, complete genome	6397126	58.4	31.6506	0.0351837	75.0287	0.0312744	152.827	0.211884	ND
NC_004337.2	Shigella flexneri 2a str. 301 chromosome, complete genome	4607202	50.9	63.0808	0.00760043	497.727	0.00108578	971.314	0	ND
NC_004342.2	Leptospira interrogans serovar Lai str. 56601 chromosome I, complete sequence	4338762	35	6539.91	0	3496.48	0	7200.24	0	ND
NC_004344.2	Wigglesworthia glossinidia endosymbiont of Glossina brevipalpis DNA, complete genome	697724	22.5	7801.19	0	5992.08	0	NA	NA	ND
NC_004347.2	Shewanella oneidensis MR-1 chromosome, complete genome	4969811	46	494.546	0.00100705	1504.56	0	1745.06	0	CI
NC_004350.2	Streptococcus mutans UA159 chromosome, complete genome	2032925	36.8	4736.81	0	2673.72	0	7368.75	0	CI
NC_005085.1	Chromobacterium violaceum ATCC 12472, complete sequence	4751080	64.8	8.66658	0.325263	45.074	0.12	158.825	0.181053	ND
NC_004432.1	Mycoplasma penetrans HF-2 DNA, complete genome	1358633	25.7	24889.4	0	14028.1	0	42013.9	0	ND
NC_004461.1	Staphylococcus epidermidis ATCC 12228 chromosome, complete genome	2499279	32.1	4602.96	0	2656.36	0	12750.2	0	CI
NC_005125.1	Gloeobacter violaceus PCC 7421 chromosome, complete genome	4659019	62	15.1622	0.141783	73.6287	0.037594	207.379	0.0762621	ND
NC_004545.1	Buchnera aphidicola str. Bp (Baizongia pistaciae), complete genome	615980	25.3	13906.4	0	5360.88	0	NA	NA	ND
NC_004557.1	Clostridium tetani E88, complete genome	2799251	28.7	8077.92	0	5750.4	0	16763.2	0	ND
NC_004567.2	Lactobacillus plantarum WCFS1, complete genome	3308273	44.5	1214.48	0	1078.22	0	2208.11	0	ND
NC_004572.3	Tropheryma whipplei str. Twist, complete genome	927303	46.3	2402.33	0	3253.42	0	NA	NA	ND
NC_005296.1	Rhodopseudomonas palustris CGA009, complete sequence	5459213	65	41.5997	0.0183318	88.9918	0.0210816	193.791	0.091659	ND
NC_004603.1	Vibrio parahaemolyticus RIMD 2210633 chromosome 1, complete sequence	3288558	45.4	3787.17	0	1681.74	0	3824.52	0	ND
NC_004663.1	Bacteroides thetaiotaomicron VPI-5482 chromosome, complete genome	6260361	42.8	1363.22	0	772.834	0	1617.88	0	CI
NC_004668.1	Enterococcus faecalis V583 chromosome, complete genome	3218031	37.5	268.759	0	671.577	0	3315.86	0	ND
NC_004722.1	Bacillus cereus ATCC 14579 chromosome, complete genome	5411809	35.3	6047.56	0	1752.41	0	6603.62	0	CD, CI
NC_004757.1	Nitrosomonas europaea ATCC 19718, complete sequence	2812094	50.7	158.062	0.00177936	227.321	0.00177936	657.661	0	ND
NC_004829.2	Mycoplasma gallisepticum str. R(low), complete genome	1012800	31.5	23949.8	0	6101.03	0	NA	NA	ND
NC_004917.1	Helicobacter hepaticus ATCC 51449, complete sequence	1799146	35.9	22355	0	12137.3	0	35678.8	0	ND
NC_005027.1	Rhodopirellula baltica SH 1 chromosome, complete genome	7145576	55.4	654.697	0	487.697	0	1042.22	0	ND
NC_005042.1	Prochlorococcus marinus subsp. marinus str. CCMP1375 complete genome	1751080	36.4	16717.3	0	3460.39	0	10698.9	0	ND
NC_005071.1	Prochlorococcus marinus str. MIT 9313, complete sequence	2410873	50.7	361.631	0	409.397	0	750.053	0	ND
NC_005072.1	Prochlorococcus marinus subsp. pastoris str. CCMP1986, complete sequence	1657990	30.8	12532.4	0	5627.65	0	13052.9	0	ND
NC_004463.1	Bradyrhizobium japonicum USDA 110 chromosome, complete genome	9105828	64.1	31.6488	0.0378913	54.781	0.0829215	142.502	0.266886	CI
NC_005090.1	Wolinella succinogenes DSM 1740, complete sequence	2110355	48.5	2526.46	0	1851.76	0	4129.2	0	ND
NC_006513.1	Aromatoleum aromaticum EbN1, complete sequence	4296230	65.1	17.5487	0.0989523	74.0445	0.0291036	195.612	0.0954598	ND
NC_005295.2	Ehrlichia ruminantium str. Welgevonden, complete sequence	1516355	27.5	26107.9	0	10330.2	0	33197.8	0	ND
NC_006677.1	Gluconobacter oxydans 621H, complete genome	2702173	61.1	41.812	0.0259259	87.6178	0.0259259	201.713	0.0814815	ND
NC_005303.2	Onion yellows phytoplasma OY-M DNA, complete genome	853092	27.8	7154.69	0	3539.59	0	NA	NA	ND
NC_005363.1	Bdellovibrio bacteriovorus HD100, complete sequence	3782950	50.6	2093.02	0	1487.47	0	2649.78	0	ND
NC_005364.2	Mycoplasma mycoides subsp. mycoides SC str. PG1 chromosome, complete genome	1211703	24	27654.2	0	11733.9	0	NA	NA	ND
NC_005877.1	Picrophilus torridus DSM 9790, complete genome	1545895	36	1581.79	0	4271.42	0	13228.3	0	ND
NC_005945.1	Bacillus anthracis str. Sterne chromosome, complete genome	5228663	35.4	7824.91	0	2123.74	0	8248.76	0	CD, CI
NC_005955.1	Bartonella quintana str. Toulouse, complete sequence	1581384	38.8	4721.12	0	1989.69	0	8966.27	0	ND
NC_005956.1	Bartonella henselae str. Houston-1, complete sequence	1931047	38.2	3638.21	0	1474.67	0	5993.28	0	ND
NC_005957.1	[Bacillus thuringiensis] serovar konkukian str. 97-27 chromosome, complete genome	5237682	35.4	5368.68	0	1776.83	0	6361.93	0	ND
NC_006055.1	Mesoplasma florum L1 chromosome, complete genome	793224	27	11633.2	0	12389.3	0	NA	NA	ND
NC_006085.1	Cutibacterium acnes KPA171202, complete sequence	2560265	60	101.083	0.00585938	137.038	0.0078125	284.735	0.015625	ND
NC_006138.1	Desulfotalea psychrophila LSv54 chromosome	3523383	46.8	290.884	0.00142045	535.48	0	1113.32	0	ND
NC_006142.1	Rickettsia typhi str. Wilmington, complete genome	1111496	28.9	59317.4	0	26018.2	0	NA	NA	ND
NC_006177.1	Symbiobacterium thermophilum IAM 14863, complete sequence	3566135	68.7	161.292	0.00140252	300.691	0	415.34	0.00701262	ND
NC_006270.3	Bacillus licheniformis DSM 13 = ATCC 14580, complete sequence	4222597	46.2	290.052	0.00118483	727.581	0	1486.2	0	CD, CI
NC_006300.1	[Mannheimia] succiniciproducens MBEL55E, complete sequence	2314078	42.5	780.188	0	1339.19	0	4922.51	0	ND
NC_006347.1	Bacteroides fragilis YCH46 DNA, complete genome	5277274	43.3	366.847	0	532.925	0	1032.4	0	CI
NC_017249.1	Bradyrhizobium japonicum USDA 6 DNA, complete genome	9207384	63.7	30.6922	0.0380228	52.018	0.0928843	136.619	0.316133	CI
NZ_LT670844.1	Bradyrhizobium lablabi strain GAS499 genome assembly, chromosome: I	7910099	61.8	22.8551	0.0562579	49.0675	0.0954488	126.726	0.399494	CI
NC_006370.1	Photobacterium profundum SS9	4085304	42	4819.41	0	2292.75	0	4936.39	0	ND
NC_006461.1	Thermus thermophilus HB8 chromosome, complete genome	1849742	69.5	420.69	0	827.879	0	2275.56	0	ND
NC_006512.1	Idiomarina loihiensis L2TR, complete genome	2839318	47	1471.92	0	2454.47	0	3683.59	0	ND
NC_007298.1	Dechloromonas aromatica RCB, complete genome	4501104	59.2	15.624	0.118889	36.9114	0.2	121.191	0.485556	ND
NC_006570.2	Francisella tularensis subsp. tularensis SCHU S4 chromosome, complete genome	1892775	32.3	32604.8	0	13732	0	21159.1	0	ND
NC_006576.1	Synechococcus elongatus PCC 6301 DNA, complete genome	2696255	55.5	126.486	0.00556586	219.345	0.00556586	492.046	0.00185529	ND
NC_006582.1	Bacillus clausii KSM-K16 DNA, complete genome	4303871	44.8	716.62	0	651.697	0	2565.07	0	CD, CI
NC_006624.1	Thermococcus kodakarensis KOD1, complete sequence	2088737	52	533.855	0	688.683	0	1515.48	0	ND
NC_007404.1	Thiobacillus denitrificans ATCC 25259, complete genome	2909809	66.1	15.5033	0.10327	49.7866	0.0963855	232.584	0.0567986	ND
NC_006814.3	Lactobacillus acidophilus NCFM chromosome, complete genome	1993560	34.7	9256.38	0	3163.21	0	15573.1	0	ND
NC_006833.1	Wolbachia endosymbiont strain TRS of Brugia malayi, complete genome	1080084	34.2	660396	0	47797.5	0	NA	NA	ND
NC_006840.2	Vibrio fischeri ES114 chromosome I, complete sequence	2897536	39	11568.8	0	4726.77	0	9283.59	0	ND
NC_006908.1	Mycoplasma mobile 163K complete genome	777079	25	25740.6	0	9097.52	0	NA	NA	ND
NC_007406.1	Nitrobacter winogradskyi Nb-255, complete genome	3402093	62	31.3207	0.0323529	60.856	0.0485294	171.042	0.147059	ND
NC_007109.1	Rickettsia felis URRWXCal2, complete genome	1485148	32.5	10287.3	0	8584.16	0	22646.9	0	ND
NC_007426.1	Natronomonas pharaonis DSM 2160, complete sequence	2595221	63.4	69.2289	0.0115607	138.273	0.00963391	377.331	0.00770713	ND
NC_007168.1	Staphylococcus haemolyticus JCSC1435, complete sequence	2685015	32.8	4233.92	0	3154.51	0	12469.4	0	CI
NC_007181.1	Sulfolobus acidocaldarius DSM 639, complete sequence	2225959	36.7	2851.38	0	2655.05	0	11107	0	ND
NC_007204.1	Psychrobacter arcticus 273-4, complete genome	2650701	42.8	1575.98	0	3655.93	0	8032.97	0	CI
NC_007295.1	Mycoplasma hyopneumoniae J, complete genome	897405	28.5	4827.45	0	3557.25	0	NA	NA	ND
NC_007498.2	Pelobacter carbinolicus DSM 2380, complete sequence	3665893	55.1	20.9829	0.0709413	128.219	0.00409277	307.657	0.0136426	ND
NC_007333.1	Thermobifida fusca YX, complete genome	3642249	67.5	157.29	0.00137363	282.498	0.00137363	543.903	0	ND
NC_007335.2	Prochlorococcus marinus str. NATL2A, complete genome	1842899	35.1	8865.22	0	3702.67	0	10542.3	0	ND
NC_007350.1	Staphylococcus saprophyticus subsp. saprophyticus ATCC 15305 = NCTC 7292, complete sequence	2516575	33.2	11988.2	0	3426.2	0	10947.1	0	CI
NC_007354.1	Ehrlichia canis str. Jake, complete genome	1315030	29	31002.5	0	13316.4	0	41100.6	0	ND
NC_007517.1	Geobacter metallireducens GS-15, complete genome	3997420	59.5	54.3873	0.0137672	89.1816	0.0250313	187.462	0.107635	ND
NC_007519.1	Desulfovibrio alaskensis G20, complete sequence	3730232	57.8	32.4106	0.0482574	123.891	0.0107239	242.782	0.0455764	ND
NC_007626.1	Magnetospirillum magneticum AMB-1, complete sequence	4967148	65.1	43.2556	0.0352467	70.2171	0.060423	175.989	0.135952	ND
NC_007484.1	Nitrosococcus oceani ATCC 19707, complete genome	3481691	50.3	61.1262	0.00862069	224.919	0.00143678	630.899	0	ND
NC_007643.1	Rhodospirillum rubrum ATCC 11170 chromosome, complete genome	4352825	65.4	55.1147	0.0114943	105.345	0.0149425	259.567	0.0367816	ND
NC_007645.1	Hahella chejuensis KCTC 2396, complete sequence	7215267	53.9	14.5143	0.144837	205.146	0.004851	302.22	0.04158	ND
NC_007503.1	Carboxydothermus hydrogenoformans Z-2901, complete genome	2401520	42	854.956	0	1198.65	0	3013.12	0	ND
NC_007512.1	Pelodictyon luteolum DSM 273, complete sequence	2364842	57.3	100.791	0.00211864	168.775	0.00211864	354.51	0.00211864	ND
NC_007514.1	Chlorobium chlorochromatii CaD3, complete genome	2572079	44.3	578.521	0	800.489	0	2697.93	0	ND
NC_007722.1	Erythrobacter litoralis HTCC2594, complete genome	3052398	63.1	43.438	0.0213115	78.7368	0.0295082	191.498	0.0885246	ND
NC_020453.1	Bradyrhizobium oligotrophicum S58 DNA, complete genome	8264165	65.1	39.144	0.027845	84.2944	0.0338983	189.901	0.105327	CI
NC_007520.2	Hydrogenovibrio crunogenus XCL-2, complete sequence	2427734	43.1	1336.05	0	1213.19	0	4300.24	0	ND
NC_007575.1	Sulfurimonas denitrificans DSM 1251, complete sequence	2201561	34.5	12756	0	4945.5	0	20872.7	0	ND
NC_007577.1	Prochlorococcus marinus str. MIT 9312, complete genome	1709204	31.2	9250.89	0	4551.86	0	12917.4	0	ND
NC_007606.1	Shigella dysenteriae Sd197 chromosome, complete genome	4369232	51.2	56.6988	0.0091638	627.219	0.00114548	1355.2	0	ND
NC_007614.1	Nitrosospira multiformis ATCC 25196, complete genome	3184243	53.9	106.867	0.00471698	277.213	0.00157233	730.378	0	ND
NC_007778.1	Rhodopseudomonas palustris HaA2, complete genome	5331656	66	46.5225	0.0225141	123.541	0.0168856	299.032	0.0253283	ND
NC_007633.1	Mycoplasma capricolum subsp. capricolum ATCC 27343, complete genome	1010023	23.8	35151.6	0	14473.9	0	NA	NA	ND
NZ_CP015614.1	Brevundimonas naejangsanensis strain B1 chromosome, complete genome	2971535	67.5	59.8165	0.013468	180.513	0.00505051	397.804	0	CD
NC_007644.1	Moorella thermoacetica ATCC 39073 chromosome, complete genome	2628784	55.8	94.1143	0.00190476	208.287	0.00190476	389.23	0.00190476	ND
NC_007908.1	Rhodoferax ferrireducens T118, complete genome	4712337	59.9	24.0903	0.0509554	55.1808	0.0658174	133.228	0.361996	ND
NC_007677.1	Salinibacter ruber DSM 13855 chromosome, complete genome	3551823	66.2	104.999	0.00422535	197.296	0.00422535	432.931	0.0056338	ND
NC_007681.1	Methanosphaera stadtmanae DSM 3091, complete genome	1767403	27.6	5647.08	0	3846.01	0	18887.9	0	ND
NC_007716.1	Aster yellows witches'-broom phytoplasma AYWB, complete genome	706569	26.9	5994.9	0	4262.46	0	NA	NA	ND
NC_007925.1	Rhodopseudomonas palustris BisB18, complete genome	5513844	65	29.0193	0.0444646	66.2677	0.0499093	156.103	0.192377	ND
NC_007759.1	Syntrophus aciditrophicus SB, complete sequence	3179300	51.5	87.9804	0.00629921	254.051	0	425.705	0.0015748	ND
NC_007951.1	Paraburkholderia xenovorans LB400 chromosome 1, complete sequence	4895836	62.8	15.7494	0.100102	43.5042	0.122574	171.187	0.137896	ND
NC_007777.1	Frankia casuarinae, complete sequence	5433628	70.1	265.322	0	449.7	0	636.004	0	ND
NC_007963.1	Chromohalobacter salexigens DSM 3043, complete genome	3696649	63.9	28.3595	0.0460081	75.1963	0.037889	222.785	0.067659	ND
NC_007964.1	Nitrobacter hamburgensis X14, complete genome	4406967	61.7	20.5498	0.0908059	43.5505	0.157775	122.765	0.528944	ND
NC_007795.1	Staphylococcus aureus subsp. aureus NCTC 8325 chromosome, complete genome	2821361	32.9	8689.67	0	3279.9	0	9552.73	0	CI
NC_007796.1	Methanospirillum hungatei JF-1, complete sequence	3544738	45.1	519.957	0	741.312	0	1477.86	0	ND
NC_007797.1	Anaplasma phagocytophilum str. HZ, complete sequence	1471282	41.6	31748.9	0	7413.31	0	25322.4	0	ND
NC_007798.1	Neorickettsia sennetsu str. Miyayama, complete sequence	859006	41.1	43024.4	0	9331.62	0	NA	NA	ND
NC_007799.1	Ehrlichia chaffeensis str. Arkansas, complete sequence	1176248	30.1	42667.8	0	10869.1	0	NA	NA	ND
NC_007899.1	Chlamydia felis Fe/C-56, complete sequence	1166239	39.4	89780.5	0	12404.4	0	NA	NA	ND
NZ_CP022048.2	Brevundimonas vesicularis strain FDAARGOS_289 chromosome, complete genome	3345527	66.1	55.9951	0.0134529	110.572	0.0134529	272.834	0.0239163	CD
NC_007912.1	Saccharophagus degradans 2-40, complete sequence	5057531	45.8	728.043	0	1160.02	0	2069.64	0	ND
NC_008048.1	Sphingopyxis alaskensis RB2256, complete genome	3345170	65.5	50.3131	0.0149477	122.841	0.0104634	307.416	0.0164425	ND
NC_007929.1	Lactobacillus salivarius UCC118 chromosome, complete genome	1827111	32.9	10923.3	0	2829.6	0	10254.5	0	ND
NC_007940.1	Rickettsia bellii RML369-C, complete genome	1522076	31.6	14391	0	13066.4	0	33731.8	0	ND
NC_008209.1	Roseobacter denitrificans OCh 114, complete genome	4133097	59	28.6969	0.0472155	136.643	0.00726392	268.949	0.035109	ND
NC_007954.1	Shewanella denitrificans OS217, complete genome	4545906	45.1	1601.15	0	1482.05	0	2697.99	0	CI
NC_007955.1	Methanococcoides burtonii DSM 6242, complete genome	2575032	40.8	2240.34	0	1193.53	0	3140.64	0	ND
NC_008340.1	Alkalilimnicola ehrlichii MLHE-1, complete genome	3275944	67.5	50.8564	0.0137405	100.911	0.0244275	320.967	0.0152672	ND
NC_008343.2	Granulibacter bethesdensis CGDNIH1, complete sequence	2708434	59.1	34.8224	0.0425139	87.119	0.038817	232.418	0.0665434	ND
NC_008347.1	Maricaulis maris MCS10, complete genome	3368780	62.7	36.6775	0.0356612	73.2567	0.0534918	186.155	0.0995542	ND
NC_008011.1	Lawsonia intracellularis PHE/MN1-00	1457619	33.3	4814.24	0	5488.72	0	18608.7	0	ND
NC_008025.1	Deinococcus geothermalis DSM 11300, complete genome	2467205	66.6	77.2518	0.010142	184.541	0.0020284	428.477	0	ND
NC_008358.1	Hyphomonas neptunium ATCC 15444, complete genome	3705021	61.9	32.3141	0.0283401	72.1936	0.0296896	184.073	0.0917679	ND
NC_008054.1	Lactobacillus delbrueckii subsp. bulgaricus ATCC 11842 = JCM 1002, complete sequence	1864998	49.7	282.921	0	475.105	0	977.545	0	ND
NC_008095.1	Myxococcus xanthus DK 1622, complete genome	9139763	68.9	258.657	0	409.903	0	546.488	0.00711549	ND
NC_008148.1	Rubrobacter xylanophilus DSM 9941, complete genome	3225748	70.5	116.885	0.00310078	215.893	0.00310078	550.95	0	ND
NC_008435.1	Rhodopseudomonas palustris BisA53, complete genome	5505494	64.4	28.4902	0.0535876	69.9504	0.0463215	156.173	0.168937	ND
NC_008228.1	Pseudoalteromonas atlantica T6c, complete genome	5187005	44.6	3325.28	0	3915.35	0	4008.99	0	ND
NC_008255.1	Cytophaga hutchinsonii ATCC 33406, complete genome	4433218	38.8	1845.89	0	1156.12	0	3994.84	0	ND
NC_008260.1	Alcanivorax borkumensis SK2, complete sequence	3120143	54.7	113.696	0.00320513	168.717	0.00480769	473.407	0	ND
NC_008261.1	Clostridium perfringens ATCC 13124, complete sequence	3256683	28.4	11003.5	0	9214.77	0	19143.9	0	ND
NC_008268.1	Rhodococcus jostii RHA1, complete genome	7804765	67.5	214.618	0.0025641	412.828	0.000641026	621.316	0.000641026	CI
NC_008278.1	Frankia alni ACN14a, complete sequence	7497934	72.8	474.328	0	831.771	0	1115.26	0	ND
NC_008312.1	Trichodesmium erythraeum IMS101, complete genome	7750108	34.1	1989.39	0	1441.85	0	3495.11	0	ND
NC_008554.1	Syntrophobacter fumaroxidans MPOB, complete genome	4990251	59.9	71.3813	0.012024	118.026	0.0170341	196.862	0.0871743	ND
NC_008570.1	Aeromonas hydrophila subsp. hydrophila ATCC 7966 chromosome, complete genome	4744448	61.5	47.2377	0.0200422	83.0226	0.0379747	183.153	0.0949367	ND
NC_008344.1	Nitrosomonas eutropha C91, complete genome	2661057	48.5	179.899	0	258.962	0	503.004	0	ND
NC_008345.1	Shewanella frigidimarina NCIMB 400, complete genome	4845257	41.6	1517.98	0	1349.94	0	2829.48	0	CI
NC_008346.1	Syntrophomonas wolfei subsp. wolfei str. Goettingen G311, complete genome	2936195	44.9	605.3	0	1152.17	0	2129.15	0	ND
NC_008609.1	Pelobacter propionicus DSM 2379, complete genome	4008000	59	46.1112	0.0174782	89.1631	0.0362047	190.983	0.104869	ND
NC_008618.1	Bifidobacterium adolescentis ATCC 15703 DNA, complete genome	2089645	59.2	26.5997	0.0551559	69.3751	0.0431655	208.241	0.0719424	ND
NC_008686.1	Paracoccus denitrificans PD1222 chromosome 1, complete sequence	2852282	66.7	44.2228	0.0210526	117.865	0.00877193	304.678	0.0140351	ND
NC_008497.1	Lactobacillus brevis ATCC 367, complete genome	2291220	46.2	1166.43	0	1323.51	0	3333.35	0	ND
NC_008508.1	Leptospira borgpetersenii serovar Hardjo-bovis str. L550 chromosome 1, complete sequence	3614446	40.2	4752.78	0	3391.24	0	6423.86	0	ND
NC_008513.1	Buchnera aphidicola BCc, complete genome	416380	20.1	6944.1	0	4613.66	0	NA	NA	ND
NC_008525.1	Pediococcus pentosaceus ATCC 25745, complete genome	1832387	37.4	2490.5	0	1603.53	0	7260.93	0	ND
NC_008526.1	Lactobacillus paracasei ATCC 334 chromosome, complete genome	2895264	46.6	2522.09	0	1001.59	0	3222.3	0	ND
NC_008528.1	Oenococcus oeni PSU-1, complete genome	1780517	37.9	1427.86	0	1739.08	0	7104.04	0	ND
NC_008530.1	Lactobacillus gasseri ATCC 33323 = JCM 1131, complete sequence	1894360	35.3	8942.66	0	1914.16	0	13697.8	0	ND
NC_008531.1	Leuconostoc mesenteroides subsp. mesenteroides ATCC 8293, complete genome	2038396	37.7	14916.3	0	2549.37	0	9916.61	0	ND
NC_008711.1	Paenarthrobacter aurescens TC1, complete sequence	4597686	62.3	54.5065	0.0130577	91.6014	0.0228509	186.521	0.0914037	ND
NC_008781.1	Polaromonas naphthalenivorans CJ2, complete genome	4410291	62.5	20.941	0.0702948	41.2037	0.150794	138.469	0.295918	ND
NC_008571.1	Gramella forsetii KT0803, complete sequence	3798465	36.6	5929.15	0	3201.8	0	12612.4	0	ND
NC_008576.1	Magnetococcus marinus MC-1, complete genome	4719581	54.2	128.831	0.00212089	257.49	0.00212089	468.894	0.00742312	ND
NC_008578.1	Acidothermus cellulolyticus 11B, complete genome	2443540	66.9	146.372	0	293.203	0	587.077	0	ND
NC_008593.1	Clostridium novyi NT, complete genome	2547720	28.9	19467.4	0	9282.61	0	19041.9	0	ND
NC_008596.1	Mycobacterium smegmatis str. MC2 155 chromosome, complete genome	6988209	67.4	204.595	0.00143164	382.804	0.00071582	425.762	0.00501074	ND
NC_008786.1	Verminephrobacter eiseniae EF01-2, complete genome	5566749	65.3	27.8236	0.0530099	65.5858	0.0530099	141.466	0.28841	ND
NC_008789.1	Halorhodospira halophila SL1, complete genome	2678452	68	50.7431	0.0149533	147.802	0.00747664	354.842	0.00747664	ND
NC_008639.1	Chlorobium phaeobacteroides DSM 266, complete genome	3133902	48.4	88.9175	0.0111821	436.273	0	1192.49	0	ND
NC_009348.1	Aeromonas salmonicida subsp. salmonicida A449, complete sequence	4702402	58.5	53.3745	0.0170213	103.91	0.0180851	224.417	0.0606383	ND
NC_008700.1	Shewanella amazonensis SB2B, complete genome	4306142	53.6	184.327	0.00348432	389.922	0.00116144	520.319	0.00929152	CI
NC_008709.1	Psychromonas ingrahamii 37, complete genome	4559598	40.1	1021.29	0	1765.51	0	3011.24	0	ND
NC_008710.1	Borrelia turicatae 91E135, complete genome	917330	29.1	66599.1	0	12246	0	NA	NA	ND
NZ_CP012981.1	Burkholderia cepacia ATCC 25416 chromosome 1, complete sequence	3791734	66.5	26.6901	0.0593668	71.407	0.0474934	246.02	0.0527704	CI
NC_008726.1	Mycolicibacterium vanbaalenii PYR-1, complete sequence	6491865	67.8	119.946	0.00308166	243.674	0.0046225	433.986	0.00693374	ND
NC_009483.1	Geobacter uraniireducens Rf4, complete genome	5136364	54.2	42.1151	0.0185005	134.552	0.00778968	252.568	0.0496592	ND
NC_008783.1	Bartonella bacilliformis KC583, complete genome	1445021	38.2	4191.77	0	1618.26	0	7399.65	0	ND
NC_009636.1	Sinorhizobium medicae WSM419 chromosome, complete genome	3781904	61.5	36.7866	0.031746	63.986	0.0502646	173.599	0.132275	ND
NC_009719.1	Parvibaculum lavamentivorans DS-1, complete genome	3914745	62.3	25.33	0.07289	50.5033	0.113811	153.658	0.230179	ND
NC_008800.1	Yersinia enterocolitica subsp. enterocolitica 8081 chromosome, complete genome	4615899	47.3	139.474	0.00108342	624.266	0	1366.75	0	CD
NC_008816.1	Prochlorococcus marinus str. AS9601, complete genome	1669886	31.3	11621.4	0	3883	0	15875.6	0	ND
NC_008817.1	Prochlorococcus marinus str. MIT 9515, complete genome	1704176	30.8	8305.79	0	5000.85	0	11677.5	0	ND
NC_008818.1	Hyperthermus butylicus DSM 5456, complete genome	1667163	53.7	376.269	0	521.839	0	1494.69	0	ND
NC_008825.1	Methylibium petroleiphilum PM1, complete sequence	4044195	69.2	101.254	0.00371287	239.489	0.00123762	408.767	0.0049505	ND
NC_008942.1	Methanocorpusculum labreanum Z, complete genome	1804962	50	226.126	0.00277778	640.564	0	1412.44	0	ND
NC_009009.1	Streptococcus sanguinis SK36 chromosome, complete genome	2388435	43.4	1971.01	0	1066.83	0	3499.78	0	CI
NC_009012.1	Hungateiclostridium thermocellum ATCC 27405, complete sequence	3843301	39	1166.9	0	1282.24	0	3058.35	0	ND
NC_009051.1	Methanoculleus marisnigri JR1, complete genome	2478101	62.1	84.4706	0.0040404	189.432	0.00606061	485.085	0	ND
NC_009089.1	Clostridioides difficile 630, complete genome	4290252	29.1	982.276	0	2099.17	0	6967.84	0	ND
NC_009092.1	Shewanella loihica PV-4, complete sequence	4602594	53.7	161.591	0.00217391	350.895	0.00108696	439.155	0.0076087	CI
NC_009720.1	Xanthobacter autotrophicus Py2, complete genome	5308934	67.5	36.9835	0.0311027	114.193	0.0113101	238.246	0.0565504	ND
NC_009142.1	Saccharopolyspora erythraea NRRL 2338, complete sequence	8212805	71.1	432.308	0	789.682	0	933.569	0	ND
NC_009253.1	Desulfotomaculum reducens MI-1, complete genome	3608104	42.3	755.961	0	1119.38	0	2062.07	0	ND
NC_009767.1	Roseiflexus castenholzii DSM 13941, complete genome	5723298	60.7	17.2876	0.0987762	68.0355	0.0734266	335.326	0.0445804	ND
NC_009337.1	Chlorobium phaeovibrioides DSM 265, complete genome	1966858	53	366.399	0	569.134	0	1293.05	0	ND
NC_009937.1	Azorhizobium caulinodans ORS 571, complete sequence	5369772	67.3	36.2346	0.0382106	169.312	0.0102516	308.809	0.0242311	ND
NC_009379.1	Polynucleobacter asymbioticus QLW-P1DMWA-1, complete genome	2159490	44.8	2958.03	0	2762.44	0	8420.9	0	ND
NC_009380.1	Salinispora tropica CNB-440, complete genome	5183331	69.5	248.927	0	403.403	0.000965251	588.953	0.0019305	ND
NC_009428.1	Rhodobacter sphaeroides ATCC 17025, complete genome	3217726	68.5	182.063	0.00155521	283.514	0	507.801	0	CI
NC_009437.1	Caldicellulosiruptor saccharolyticus DSM 8903, complete genome	2970275	35.3	4736.57	0	4599	0	9770.62	0	ND
NC_009943.1	Desulfococcus oleovorans Hxd3, complete genome	3944167	56.2	66.5623	0.0126904	196.587	0.00507614	303.548	0.0380711	ND
NC_009440.1	Metallosphaera sedula DSM 5348, complete genome	2191517	46.2	1636.2	0	1213.88	0	3148.13	0	ND
NC_009441.1	Flavobacterium johnsoniae UW101, complete genome	6096872	34.1	931.828	0	1296.26	0	3454.41	0	CI
NC_009446.1	Dichelobacter nodosus VCS1703A, complete genome	1389350	44.4	173.083	0	823.718	0	5212.96	0	ND
NC_009464.1	Methanocella arvoryzae MRE50, complete sequence	3179916	54.6	120.449	0.00472441	278.748	0.00472441	501.717	0.00629921	ND
NC_009952.1	Dinoroseobacter shibae DFL 12 = DSM 16493, complete sequence	3789584	66	45.198	0.0224571	129.1	0.01321	274.296	0.0264201	ND
NC_009488.1	Orientia tsutsugamushi str. Boryong, complete sequence	2127051	30.5	260201	0	23799.1	0	52810.6	0	ND
NC_009495.1	Clostridium botulinum A str. ATCC 3502 chromosome, complete genome	3886916	28.2	5168.61	0	4907.76	0	10227.9	0	ND
NC_009497.1	Mycoplasma agalactiae PG2 chromosome, complete sequence	877438	29.7	38907.7	0	22689.1	0	NA	NA	ND
NC_009511.1	Sphingomonas wittichii RW1, complete sequence	5382261	68.4	63.5162	0.00836431	169.388	0.00464684	349.966	0.0130112	CI
NC_009513.1	Lactobacillus reuteri DSM 20016, complete genome	1999618	38.9	6006.56	0	2641.04	0	9645.97	0	ND
NC_009515.1	Methanobrevibacter smithii ATCC 35061, complete genome	1853160	31	11349.2	0	2888.32	0	16856.3	0	ND
NC_009613.3	Flavobacterium psychrophilum JIP02/86 complete genome	2860382	32.5	4970.08	0	2049.31	0	9727.9	0	CI
NC_009614.1	Bacteroides vulgatus ATCC 8482, complete sequence	5163189	42.2	481.578	0	562.376	0	1487.12	0	CI
NC_009615.1	Parabacteroides distasonis ATCC 8503, complete sequence	4811379	45.1	302.398	0	494.14	0	944.314	0	ND
NC_009616.1	Thermosipho melanesiensis BI429, complete genome	1915238	31.4	2636.82	0	1985.15	0	12437.1	0	ND
NC_009633.1	Alkaliphilus metalliredigens QYMF, complete genome	4929566	36.8	6316.98	0	2132.13	0	4349.98	0	ND
NC_009634.1	Methanococcus vannielii SB, complete genome	1720048	31.3	2591.01	0	2708.61	0	8917.62	0	ND
NC_009635.1	Methanococcus aeolicus Nankai-3, complete genome	1569500	30	9396.3	0	6384.15	0	26837.6	0	ND
NC_010002.1	Delftia acidovorans SPH-1, complete genome	6767514	66.5	38.7603	0.0251293	76.2715	0.0332594	175.451	0.121951	ND
NC_009637.1	Methanococcus maripaludis C7, complete genome	1772694	33.3	2667.91	0	2750.04	0	11789.3	0	ND
NC_009655.1	Actinobacillus succinogenes 130Z, complete genome	2319663	44.9	471.612	0	1043.43	0	2853.45	0	ND
NC_009664.2	Kineococcus radiotolerans SRS30216 = ATCC BAA-149, complete sequence	4761183	74.4	472.435	0	1133.5	0	1560.89	0	ND
NC_010170.1	Bordetella petrii, complete sequence	5287950	65.5	9.3058	0.320719	38.1924	0.204352	122.808	0.4579	ND
NC_009674.1	Bacillus cytotoxicus NVH 391-98, complete genome	4087024	35.9	5597.38	0	1172.04	0	5153.09	0	CD, CI
NC_009698.1	Clostridium botulinum A str. Hall chromosome, complete genome	3760560	28.2	4710.07	0	5590.33	0	8928.66	0	ND
NC_009706.1	Clostridium kluyveri DSM 555, complete genome	3964618	32	285.487	0	1389.63	0	3457.1	0	ND
NC_009712.1	Methanoregula boonei 6A8, complete sequence	2542943	54.5	59.0962	0.00984252	392.454	0	574.768	0	ND
NC_009714.1	Campylobacter hominis ATCC BAA-381, complete genome	1711273	31.7	2935.99	0	2691.41	0	8882.83	0	ND
NC_009715.2	Campylobacter curvus 525.9	1971270	44.5	562.081	0	1915.42	0	4743.76	0	ND
NC_009718.1	Fervidobacterium nodosum Rt17-B1, complete genome	1948941	35	4191.09	0	1426.24	0	11428	0	ND
NC_010175.1	Chloroflexus aurantiacus J-10-fl chromosome, complete genome	5258541	56.7	49.532	0.0237869	135.281	0.0190295	313.166	0.038059	ND
NC_010337.2	Heliobacterium modesticaldum Ice1 strain Ice1, complete genome	3075407	57	38.3858	0.0243902	106.295	0.0146341	253.201	0.0439024	ND
NC_010397.1	Mycobacterium abscessus chromosome, complete sequence	5067172	64.1	63.8943	0.0108588	141.986	0.00691017	209.177	0.0671273	ND
NC_009776.1	Ignicoccus hospitalis KIN4/I, complete genome	1297538	56.5	243.997	0	806.221	0	1863.62	0	ND
NC_009783.1	Vibrio campbellii ATCC BAA-1116 chromosome I, complete sequence	3765351	45.5	6029.64	0	3185.94	0	5671.82	0	ND
NC_009785.1	Streptococcus gordonii str. Challis substr. CH1, complete genome	2196662	40.5	1524.97	0	1156.61	0	4165.88	0	CI
NC_009828.1	Pseudothermotoga lettingae TMO, complete sequence	2135342	38.7	6009.6	0	5248.04	0	27428.8	0	ND
NC_009831.1	Shewanella sediminis HAW-EB3, complete sequence	5517674	46.1	2375.71	0	1447.49	0	2161.29	0	CI
NC_009850.1	Arcobacter butzleri RM4018, complete genome	2341251	27	29408.8	0	10894.5	0	16142.9	0	ND
NC_009879.1	Rickettsia canadensis str. McKiel, complete genome	1159772	31.1	28685.3	0	13091.8	0	NA	NA	ND
NC_009881.1	Rickettsia akari str. Hartford, complete genome	1231060	32.3	21707.6	0	13096.9	0	NA	NA	ND
NC_009901.1	Shewanella pealeana ATCC 700345, complete sequence	5174581	44.7	4724.32	0	2442.66	0	4680.91	0	CI
NC_009922.1	Alkaliphilus oremlandii OhILAs, complete genome	3123558	36.3	3371.39	0	1106.05	0	6659.4	0	ND
NC_009925.1	Acaryochloris marina MBIC11017, complete genome	6503724	47.3	945.281	0	709.399	0	1473.58	0	ND
NC_010524.1	Leptothrix cholodnii SP-6, complete sequence	4909403	68.9	46.7074	0.0224261	168.309	0.00815494	299.746	0.0316004	ND
NZ_CP009323.1	Burkholderia gladioli strain ATCC 10248 chromosome 1, complete sequence	4668573	67.3	22.5803	0.0643087	60.4689	0.056806	170.824	0.153269	CI
NC_010571.1	Opitutus terrae PB90-1, complete sequence	5957605	65.3	40.0921	0.0260285	125.121	0.0134341	234.52	0.0604534	ND
NC_009953.1	Salinispora arenicola CNS-205, complete genome	5786361	69.5	223.601	0	371.996	0	550.079	0.000864304	ND
NC_009954.1	Caldivirga maquilingensis IC-167, complete genome	2077567	43.1	4707.8	0	4975.37	0	12883.9	0	ND
NC_009976.1	Prochlorococcus marinus str. MIT 9211, complete sequence	1688963	38	23328.7	0	4039.85	0	8978	0	ND
NC_010001.1	Lachnoclostridium phytofermentans ISDg, complete sequence	4847594	35.3	6933.91	0	2869.77	0	7739.26	0	ND
NC_010581.1	Beijerinckia indica subsp. indica ATCC 9039, complete sequence	4170153	57.1	44.4172	0.0263789	137.629	0.00719424	286.545	0.0263789	ND
NC_010003.1	Petrotoga mobilis SJ95, complete genome	2169548	34.1	15341.2	0	2148.63	0	17843.8	0	ND
NC_010161.1	Bartonella tribocorum CIP 105476, complete sequence	2619061	38.9	686.104	0	1066.65	0	3125.79	0	ND
NC_010162.1	Sorangium cellulosum So ce56, complete sequence	13033779	71.4	192.634	0.00153492	358.308	0.00038373	523.851	0.00729087	ND
NC_010163.1	Acholeplasma laidlawii PG-8A, complete sequence	1496992	31.9	24403.6	0	17240.5	0	42947.4	0	CI
NC_010168.1	Renibacterium salmoninarum ATCC 33209, complete genome	3155250	56.3	337.938	0	325.785	0	932.872	0	ND
NC_010622.1	Paraburkholderia phymatum STM815 chromosome 1, complete sequence	3479187	63	26.3565	0.0431655	68.1436	0.0417266	218.373	0.0561151	ND
NC_010645.1	Bordetella avium 197N, complete sequence	3732255	61.6	11.6809	0.203753	34.0833	0.261394	109.146	0.705094	ND
NC_010287.1	Chlamydia trachomatis 434/Bu chromosome, complete genome	1038842	41.3	83043.5	0	6239.09	0	NA	NA	ND
NC_010296.1	Microcystis aeruginosa NIES-843, complete sequence	5842795	42.3	598.711	0	854.61	0	1823.23	0	ND
NC_010336.1	Francisella philomiragia subsp. philomiragia ATCC 25017, complete genome	2045775	32.6	28392.5	0	9494.92	0	23249.6	0	ND
NC_006348.1	Burkholderia mallei ATCC 23344 chromosome 1, complete sequence	3510148	68.2	61.2117	0.017094	148.385	0.00712251	431.852	0.0014245	CI
NC_010376.1	Finegoldia magna ATCC 29328, complete sequence	1797577	32.3	7285.45	0	1873.18	0	9147.74	0	ND
NC_010717.2	Xanthomonas oryzae pv. oryzae PXO99A, complete genome	5238555	63.6	21.7171	0.0725883	60.238	0.0630372	172.564	0.12894	ND
NC_010407.1	Clavibacter sepedonicus, complete sequence	3258645	72.6	316.108	0	770.818	0	1450.64	0	ND
NC_010471.1	Leuconostoc citreum KM20, complete genome	1796284	39	17312.3	0	4151.81	0	10221.7	0	ND
NC_010503.1	Ureaplasma parvum serovar 3 str. ATCC 27815, complete genome	751679	25.5	9576.62	0	4567.01	0	NA	NA	ND
NC_010505.1	Methylobacterium radiotolerans JCM 2831, complete sequence	6077833	71.5	83.2402	0.00576132	203.877	0.00329218	350.167	0.018107	CI
NC_010519.1	Histophilus somni 2336, complete sequence	2263857	37.4	925.663	0	1860.22	0	5939.09	0	ND
NC_010725.1	Methylorubrum populi BJ001, complete sequence	5800441	69.4	50.497	0.0172414	149.183	0.00948276	345.981	0.0206897	ND
NC_010531.1	Polynucleobacter necessarius STIR1, complete sequence	1560469	45.6	4554.94	0	3669.51	0	10915.7	0	ND
NC_006350.1	Burkholderia pseudomallei K96243 chromosome 1, complete sequence	4074542	67.7	36.4943	0.0307125	87.2326	0.0331695	230.842	0.0835381	CI
NC_010554.1	Proteus mirabilis HI4320, complete sequence	4063606	38.9	346.696	0	1334.49	0	1965.21	0	ND
NC_010556.1	Exiguobacterium sibiricum 255-15, complete genome	3034136	47.7	1202.02	0	954.219	0	2476.3	0	ND
NC_010995.1	Cellvibrio japonicus Ueda107, complete sequence	4576573	52	57.2813	0.0153005	178.15	0.00546448	413.056	0.00983607	ND
NC_010572.1	Streptomyces griseus subsp. griseus NBRC 13350 DNA, complete genome	8545929	72.2	398.909	0	757.632	0	945.69	0	ND
NC_011146.1	Geobacter bemidjiensis Bem, complete genome	4615150	60.3	42.2244	0.0238353	82.161	0.035753	199.627	0.092091	ND
NC_010602.1	Leptospira biflexa serovar Patoc strain 'Patoc 1 (Paris)' chromosome I, complete sequence	3599677	38.9	5485.96	0	2054.48	0	5014.4	0	ND
NC_010610.1	Lactobacillus fermentum IFO 3956, complete sequence	2098685	51.5	136.646	0	292.468	0	788.743	0	ND
NC_010617.1	Kocuria rhizophila DC2201, complete sequence	2697540	71.2	120.618	0.00371058	488.697	0	840.173	0	CI
NC_011365.1	Gluconacetobacter diazotrophicus PA1 5, complete sequence	3887492	66.4	33.9937	0.034749	83.2313	0.027027	234.466	0.043758	ND
NC_010628.1	Nostoc punctiforme PCC 73102, complete sequence	8234322	41.4	6716.4	0	1581.98	0	4298.13	0	ND
NC_010644.1	Elusimicrobium minutum Pei191, complete genome	1643562	40	6844.81	0	7185.06	0	12308.2	0	ND
NZ_CP009488.1	Burkholderia ubonensis MSMB22 chromosome I, complete sequence	3546310	67.5	30.9298	0.045134	83.7609	0.0352609	260.623	0.0479549	CI
NC_011666.1	Methylocella silvestris BL2, complete genome	4305430	63.1	44.9635	0.018583	91.5991	0.0197445	213.157	0.0720093	ND
NC_010674.1	Clostridium botulinum B str. Eklund 17B (NRP), complete sequence	3800327	27.5	10962.7	0	7904.52	0	13269.1	0	ND
NC_011761.1	Acidithiobacillus ferrooxidans ATCC 23270, complete sequence	2982397	58.8	22.9173	0.0805369	78.891	0.0251678	181.692	0.115772	ND
NC_011769.1	Desulfovibrio vulgaris str. 'Miyazaki F', complete genome	4040304	67.1	31.1097	0.0259901	108.053	0.0148515	297.186	0.0272277	ND
NC_010718.1	Natranaerobius thermophilus JW/NM-WN-LF, complete sequence	3165557	36.3	5968.97	0	2628.73	0	5303.61	0	ND
NC_011831.1	Chloroflexus aggregans DSM 9485, complete genome	4684931	56.4	14.267	0.126068	80.5522	0.0544872	233.538	0.090812	ND
NC_010729.1	Porphyromonas gingivalis ATCC 33277, complete sequence	2354886	48.4	583.461	0	467.578	0	1484.04	0	ND
NC_010794.1	Methylacidiphilum infernorum V4, complete genome	2287145	45.5	170.306	0.00437637	518.583	0	2004.19	0	ND
NC_011883.1	Desulfovibrio desulfuricans ATCC 27774, complete sequence	2873437	58.1	51.7239	0.0139373	176.05	0.0087108	339.185	0.0139373	ND
NC_010814.1	Geobacter lovleyi SZ, complete genome	3917761	54.8	119.949	0.00383142	231.155	0.00127714	389.519	0.00510856	ND
NC_010831.1	Chlorobium phaeobacteroides BS1, complete genome	2736403	48.9	620.43	0	637.505	0	2003.43	0	ND
NZ_CP009451.1	Cedecea neteri strain SSMD04 chromosome, complete genome	4876443	55.1	41.5427	0.0317949	191.715	0.00512821	439.865	0.0153846	CD
NC_011901.1	Thioalkalivibrio sulfidiphilus HL-EbGr7, complete sequence	3464554	65.1	30.0317	0.0476879	64.5516	0.0621387	160.324	0.17052	ND
NC_011025.1	Mycoplasma arthritidis 158L3-1, complete genome	820453	30.7	17349.9	0	6566.29	0	NA	NA	ND
NC_011026.1	Chloroherpeton thalassium ATCC 35110, complete genome	3293456	45	126.721	0.00303951	403.263	0	1289.87	0	ND
NZ_CP007557.1	Citrobacter freundii CFNIH1, complete genome	5099034	52.2	37.4079	0.0353288	179.034	0.00686948	473.331	0.0107949	CI
NC_011059.1	Prosthecochloris aestuarii DSM 271, complete sequence	2512923	50.1	158.371	0.0059761	516.82	0	1262.49	0	ND
NC_011060.1	Pelodictyon phaeoclathratiforme BU-1, complete sequence	3018238	48.1	140.318	0.00497512	553.751	0	1131.97	0	ND
NC_011144.1	Phenylobacterium zucineum HLK1, complete genome	3996255	71.3	445.348	0	662.479	0	1159.71	0	ND
NC_012483.1	Acidobacterium capsulatum ATCC 51196, complete genome	4127356	60.5	23.625	0.0545455	70.9929	0.0266667	158.834	0.191515	ND
NC_011229.1	Borrelia duttonii Ly, complete sequence	931674	27.6	88677.7	0	9576.02	0	NA	NA	ND
NC_011295.1	Coprothermobacter proteolyticus DSM 5265, complete sequence	1424912	44.8	10244.9	0	4281.54	0	11611.9	0	ND
NC_011296.1	Thermodesulfovibrio yellowstonii DSM 11347 chromosome, complete genome	2003803	34.1	6519.28	0	6383.21	0	16370	0	ND
NC_011297.1	Dictyoglomus thermophilum H-6-12, complete sequence	1959987	33.7	17827.8	0	10811.3	0	24641.6	0	ND
NC_011312.1	Aliivibrio salmonicida LFI1238 chromosome 1, complete sequence	3325165	39.2	10137.4	0	4272.54	0	9463.92	0	ND
NC_012526.1	Deinococcus deserti VCD115, complete genome	2819842	63.4	61.9953	0.0124334	125.81	0.0159858	288.761	0.017762	ND
NC_012559.1	Laribacter hongkongensis HLHK9, complete sequence	3169329	62.4	16.3393	0.134281	37.7585	0.194313	135.647	0.333333	ND
NC_011420.2	Rhodospirillum centenum SW, complete genome	4355543	70.5	75.6603	0.0114811	240.377	0.00344432	502.194	0.00459242	ND
NC_011529.1	Thermococcus onnurineus NA1, complete genome	1847607	51.3	449.257	0	716.443	0	1966.67	0	ND
NC_011566.1	Shewanella piezotolerans WP3, complete genome	5396476	43.3	4738.47	0	4780.96	0	4988.27	0	CI
NC_011653.1	Thermosipho africanus TCF52B, complete sequence	2016657	30.8	2775.84	0	2433.79	0	13290.3	0	ND
NC_011661.1	Dictyoglomus turgidum DSM 6724 chromosome, complete genome	1855560	34	33109.1	0	12532.5	0	28351.7	0	ND
NC_012587.1	Sinorhizobium fredii NGR234 chromosome, complete genome	3925702	63	39.9078	0.0280255	57.3963	0.0649682	165.579	0.145223	ND
NC_011750.1	Escherichia coli IAI39 chromosome, complete genome	5132068	50.6	44.4987	0.0175439	320.761	0.00194932	865.242	0	ND
NC_011751.1	Escherichia coli UMN026, complete genome	5202090	50.7	39.4368	0.0259615	289.711	0.00288462	557.134	0.00769231	ND
NC_011753.2	Vibrio tasmaniensis LGP32 chromosome 1, complete sequence	3299303	44	6434.08	0	4221.88	0	5354.03	0	ND
NZ_CP016603.1	Comamonas aquatica strain CJG genome	3764434	64.6	41.292	0.0226064	85.3311	0.0265957	217.404	0.0784574	CI
NC_011766.1	Desulfurococcus amylolyticus 1221n, complete sequence	1365223	45.3	524.254	0	2721.93	0	8126.57	0	ND
NC_012796.1	Desulfovibrio magneticus RS-1, complete sequence	5248049	62.8	30.2425	0.0419447	68.4874	0.0657769	137.675	0.264061	ND
NC_011830.1	Desulfitobacterium hafniense DCB-2, complete sequence	5279134	47.5	171.648	0	532.417	0	976.11	0	ND
NC_012969.1	Methylovorus glucosetrophus SIP3-4, complete sequence	2995511	54.9	59.8068	0.0250417	130.502	0.0200334	361.256	0.0233723	ND
NC_011832.1	Methanosphaerula palustris E1-9c, complete sequence	2922917	55.4	83.1339	0.00513699	178.944	0.00684932	426.922	0.00171233	ND
NC_011852.1	Glaesserella parasuis SH0165, complete sequence	2269156	40	2181.81	0	1445.03	0	5365.76	0	ND
NC_013165.1	Slackia heliotrinireducens DSM 20476, complete genome	3165038	60.2	8.84653	0.252765	49.3146	0.104265	172.867	0.139021	ND
NC_011886.1	Pseudarthrobacter chlorophenolicus A6, complete sequence	4395537	66.3	86.9699	0.00568828	169.23	0.00341297	296.067	0.0238908	ND
NC_011891.1	Anaeromyxobacter dehalogenans 2CP-1, complete sequence	5029329	74.7	331.358	0	690.365	0	960.889	0	ND
NC_013173.1	Desulfomicrobium baculatum DSM 4028, complete genome	3942657	58.6	40.1411	0.0304569	89.5471	0.0317259	160.285	0.166244	ND
NC_011898.1	Ruminiclostridium cellulolyticum H10, complete sequence	4068724	37.4	7030.92	0	3025.38	0	7575.87	0	ND
NC_011899.1	Halothermothrix orenii H 168, complete genome	2578146	37.9	1605.46	0	2890.86	0	4954.3	0	ND
NC_013204.1	Eggerthella lenta DSM 2243, complete genome	3632260	64.2	21.5302	0.0853994	73.0335	0.0385675	221.791	0.0633609	ND
NC_011916.1	Caulobacter crescentus NA1000, complete genome	4042929	67.2	71.3662	0.00618812	164.699	0.00371287	331.856	0.0148515	ND
NC_011959.1	Thermomicrobium roseum DSM 5159, complete genome	2003006	63.6	116.726	0.0025	208.149	0.0025	405.566	0	ND
NC_011978.1	Thermotoga neapolitana DSM 4359, complete genome	1884562	46.9	1184.98	0	1899.68	0	6169.18	0	ND
NC_011979.1	Geobacter daltonii FRC-32, complete genome	4304501	53.5	118.619	0.00232558	210.942	0.00348837	437.975	0.00581395	ND
NC_013205.1	Alicyclobacillus acidocaldarius subsp. acidocaldarius DSM 446, complete genome	3018755	62.3	34.5091	0.0381426	132.468	0.0116086	296.078	0.0232172	ND
NC_012004.1	Streptococcus uberis 0140J complete genome	1852352	36.6	14089.2	0	3065.65	0	8216.6	0	CI
NC_012026.1	Anaplasma marginale str. Florida, complete genome	1202435	49.8	3790.94	0	3752.24	0	NA	NA	ND
NC_012029.1	Halorubrum lacusprofundi ATCC 49239 chromosome 1, complete sequence	2735295	66.7	278.269	0	493.401	0	790.331	0	ND
NC_012034.1	Caldicellulosiruptor bescii DSM 6725, complete genome	2919718	35.2	3339.55	0	3887.7	0	6956.53	0	ND
NC_012039.1	Campylobacter lari RM2100, complete sequence	1525460	29.7	28454.2	0	13488.7	0	26217.7	0	ND
NC_012108.1	Desulfobacterium autotrophicum HRM2, complete genome	5589073	48.8	234.901	0	431.305	0	859.25	0	ND
NC_012115.1	Nautilia profundicola AmH, complete genome	1676444	33.5	1919.57	0	3761.76	0	7905.17	0	ND
NC_012438.1	Sulfurihydrogenibium azorense Az-Fu1, complete genome	1640877	32.8	13180.8	0	7422.72	0	23106.3	0	ND
NC_012440.1	Persephonella marina EX-H1, complete genome	1930284	37.2	10120.8	0	5413.35	0	22604.1	0	ND
NC_012470.1	Streptococcus equi subsp. zooepidemicus, complete sequence	2149868	41.5	6414.37	0	1640.91	0	5683.07	0	CI
NC_013223.1	Desulfohalobium retbaense DSM 5692, complete genome	2864304	57.5	60.7337	0.0122378	135.259	0.0122378	257.43	0.0454545	ND
NC_012489.1	Gemmatimonas aurantiaca T-27 DNA, complete genome	4636964	64.3	96.7236	0.00647249	170.124	0.00647249	324.729	0.021575	ND
NC_012491.1	Brevibacillus brevis NBRC 100599 DNA, complete genome	6296436	47.3	1502.9	0	664.576	0.000794281	1917.93	0	ND
NC_013501.1	Rhodothermus marinus DSM 4252, complete genome	3261604	64.5	13.5742	0.136503	90.9401	0.0199387	337.528	0.0245399	ND
NC_013851.1	Allochromatium vinosum DSM 180, complete sequence	3526903	64.4	31.5124	0.0496454	86.5415	0.035461	228.281	0.0723404	ND
NC_013959.1	Sideroxydans lithotrophicus ES-1, complete sequence	3003656	57.5	43.2297	0.0216667	96.8652	0.015	256.578	0.0333333	ND
NC_012589.1	Sulfolobus islandicus L.S.2	2736272	35.1	7328.16	0	4593.15	0	13941.5	0	ND
NZ_CP020121.1	Comamonas kerstersii strain 8943 chromosome, complete genome	3547915	59.6	28.6303	0.0535966	57.3602	0.0832158	149.763	0.198872	CI
NC_012669.1	Beutenbergia cavernae DSM 12333, complete genome	4669183	73.1	914.168	0	1601.16	0	2435.99	0	ND
NC_012691.1	Tolumonas auensis DSM 9187, complete genome	3471292	49	123.005	0.00288184	305.126	0	660.251	0	ND
NC_012704.1	Corynebacterium kroppenstedtii DSM 44385, complete genome	2446804	57.5	88.2671	0	177.804	0	344.308	0	CI
NC_012778.1	[Eubacterium] eligens ATCC 27750, complete sequence	2144190	37.7	8329.78	0	2138.79	0	10550.5	0	ND
NC_012781.1	[Eubacterium] rectale ATCC 33656, complete sequence	3449685	41.5	273.448	0	647.223	0	1452.39	0	ND
NC_012785.1	Kosmotoga olearia TBF 19.5	2302126	41.5	5025.98	0	1572.04	0	6874.57	0	ND
NZ_CP021455.1	Comamonas serinivorans strain DSM 26136, complete genome	4522913	67.9	63.4538	0.0132743	125.445	0.0121681	296.064	0.0254425	CI
NC_012803.1	Micrococcus luteus NCTC 2665, complete genome	2501097	73	385.201	0	1065.29	0	1297.69	0	ND
NC_012806.1	Mycoplasma conjunctivae HRC/581T complete genome	846214	28.5	40371.4	0	6784.52	0	NA	NA	ND
NC_012846.1	Bartonella grahamii as4aup, complete genome	2341328	38.1	3019.67	0	1484.27	0	4749.96	0	ND
NC_012881.1	Desulfovibrio salexigens DSM 2638, complete genome	4289847	47.1	972.257	0	858.117	0	1526.56	0	ND
NC_012883.1	Thermococcus sibiricus MM 739, complete genome	1845800	40.2	3209.84	0	4268.83	0	8164.82	0	ND
NC_012917.1	Pectobacterium carotovorum subsp. carotovorum PC1, complete genome	4862913	51.9	50.5053	0.0205761	317.409	0.00102881	563.067	0.00720165	ND
NC_012926.1	Streptococcus suis BM407 chromosome, complete genome	2146229	41.1	5125.94	0	1398.45	0	3584.81	0	CI
NC_012968.1	Methylotenera mobilis JLW8, complete genome	2547570	45.5	1941.47	0	2016.06	0	3090.32	0	ND
NC_014098.1	Kyrpidia tusciae DSM 2912, complete genome	3384766	59.1	70.1189	0.00887574	160.936	0.00591716	269.089	0.0236686	ND
NC_012982.1	Hirschia baltica ATCC 49814, complete sequence	3455622	45.2	1059.77	0	1667.03	0	3599.78	0	ND
NC_012997.1	Teredinibacter turnerae T7901, complete genome	5193164	50.9	64.3025	0.00867052	341.269	0	565.381	0.000963391	ND
NC_013009.1	Neorickettsia risticii str. Illinois, complete genome	879977	41.3	41515	0	14415.3	0	NA	NA	ND
NC_013037.1	Dyadobacter fermentans DSM 18053, complete genome	6967790	51.5	100.826	0.00215363	352.556	0	799.531	0	ND
NC_013061.1	Pedobacter heparinus DSM 2366, complete genome	5167383	42	1573.12	0	1856.4	0	3081.92	0	ND
NC_013093.1	Actinosynnema mirum DSM 43827, complete genome	8248144	73.7	420.75	0.000606428	1185.89	0	1186.26	0	ND
NC_013124.1	Acidimicrobium ferrooxidans DSM 10331, complete genome	2158157	68.3	434.062	0	814.843	0	1985.75	0	ND
NC_013131.1	Catenulispora acidiphila DSM 44928, complete sequence	10467782	69.8	325.832	0	638.712	0	712.728	0.000955566	ND
NC_013132.1	Chitinophaga pinensis DSM 2588, complete genome	9127347	45.2	1403.03	0	1864.4	0	3052.02	0	CI
NC_013156.1	Methanocaldococcus fervens AG86, complete genome	1485061	32.2	4467	0	7140.66	0	18868.6	0	ND
NC_013158.1	Halorhabdus utahensis DSM 12940, complete genome	3116795	62.9	106.318	0.00481541	197.257	0.00642055	420.265	0.011236	ND
NC_013159.1	Saccharomonospora viridis DSM 43017, complete genome	4308349	67.3	280.381	0	531.592	0	583.125	0	ND
NC_013162.1	Capnocytophaga ochracea DSM 7271, complete genome	2612925	39.6	3441.01	0	1995.58	0	6632.81	0	ND
NZ_CP006704.1	Comamonas testosteroni TK102 chromosome, complete genome	6062703	61.9	25.7196	0.0610561	50.496	0.099835	126.519	0.395215	CI
NC_013166.1	Kangiella koreensis DSM 16069, complete genome	2852073	43.7	6080.36	0	1911.46	0	7014.14	0	ND
NC_013169.1	Kytococcus sedentarius DSM 20547, complete genome	2785024	71.6	314.13	0	818.628	0	1397.52	0	ND
NC_013170.1	Cryptobacterium curtum DSM 15641, complete genome	1617804	50.9	671.222	0	367.727	0	4596.16	0	ND
NC_013171.1	Anaerococcus prevotii DSM 20548, complete genome	1883067	36.1	9745.84	0	4180.14	0	7635.1	0	ND
NC_013172.1	Brachybacterium faecium DSM 4810 chromosome, complete genome	3614992	72	436.428	0	880.139	0	1570.03	0	ND
NC_014217.1	Starkeya novella DSM 506, complete genome	4765023	67.9	48.0233	0.0220357	140.009	0.00944386	288.531	0.0283316	ND
NC_013174.1	Jonesia denitrificans DSM 20603, complete genome	2749646	58.4	83.5625	0.00364299	266.525	0	465.563	0	ND
NC_013192.1	Leptotrichia buccalis C-1013-b, complete sequence	2465610	29.6	10918.5	0	4818.98	0	10747.2	0	CI
NC_013198.1	Lactobacillus rhamnosus GG, complete sequence	3010111	46.7	693.925	0	960.169	0	2263.98	0	ND
NC_013202.1	Halomicrobium mukohataei DSM 12286, complete genome	3110487	65.6	131.985	0.00160772	257.788	0	551.617	0	ND
NC_013203.1	Atopobium parvulum DSM 20469, complete genome	1543805	45.7	704.72	0	679.382	0	3342.69	0	ND
NC_014306.1	Erwinia billingiae Eb661, complete sequence	5100167	55.2	28.4386	0.0441176	232.62	0.00392157	426.44	0.00882353	ND
NZ_CP009245.1	Corynebacterium aquilae DSM 44791 strain S-613, complete genome	2926437	60.9	17.9678	0.112821	53.9076	0.0854701	173.043	0.145299	CI
NC_013216.1	Desulfofarcimen acetoxidans DSM 771, complete sequence	4545624	41.6	136.015	0.00330033	553.983	0.00110011	1065.55	0	ND
NC_013222.1	Robiginitalea biformata HTCC2501, complete genome	3530383	55.3	99.2976	0.00141643	198.743	0.00283286	390.932	0.01983	ND
NC_014365.1	Desulfarculus baarsii DSM 2075, complete genome	3655731	65.7	28.4182	0.0396717	83.2433	0.0300958	226.148	0.0601915	ND
NC_013235.1	Nakamurella multipartita DSM 44233, complete sequence	6060298	70.9	276.42	0	486.772	0	605.098	0.00247525	ND
NC_013385.1	Ammonifex degensii KC4, complete genome	2129237	59.4	99.6037	0.00470588	160.338	0.00941176	408.595	0	ND
NC_013407.1	Methanocaldococcus vulcanius M7, complete genome	1746329	31.5	3172.67	0	8703.56	0	20027.8	0	ND
NC_014414.1	Parvularcula bermudensis HTCC2503, complete sequence	2902643	60.7	47.0086	0.0206897	91.7304	0.0172414	216.892	0.062069	ND
NC_013441.1	Gordonia bronchialis DSM 43247, complete genome	5208602	67.1	258.402	0	444.061	0	602.6	0.000960615	CI
NC_014541.1	Ferrimonas balearica DSM 9799, complete genome	4279159	60.2	51.9437	0.0152047	119.456	0.0163743	249.119	0.0467836	ND
NC_013510.1	Thermomonospora curvata DSM 43183, complete genome	5639016	71.6	221.706	0.00177462	580.647	0	686.291	0.000887311	ND
NC_013511.1	Mycoplasma hominis ATCC 23114, complete sequence	665445	27.1	9718.09	0	6209.04	0	NA	NA	ND
NC_013512.1	Sulfurospirillum deleyianum DSM 6946, complete sequence	2306351	39	3922.56	0	4425.92	0	8611.4	0	ND
NC_013515.1	Streptobacillus moniliformis DSM 12112, complete genome	1662578	26.3	14916.4	0	4726.53	0	16389.3	0	ND
NC_013517.1	Sebaldella termitidis ATCC 33386, complete genome	4418842	33.5	8465.69	0	3702.75	0	7796.13	0	ND
NC_013520.1	Veillonella parvula DSM 2008, complete genome	2132142	38.6	2997.55	0	1211.65	0	6200.5	0	CI
NC_013521.1	Sanguibacter keddieii DSM 10542, complete genome	4253413	71.9	486.45	0	1017.87	0	2042.37	0	ND
NC_013522.1	Thermanaerovibrio acidaminovorans DSM 6589 chromosome, complete genome	1848474	63.8	94.2225	0.00813008	161.17	0.0108401	513.457	0	ND
NC_013523.1	Sphaerobacter thermophilus DSM 20745 chromosome 1, complete sequence	2741033	68.1	397.062	0	860.322	0	1318.44	0	ND
NC_013525.1	Thermobaculum terrenum ATCC BAA-798 chromosome 1, complete sequence	2026947	48.1	858.494	0	1107.48	0	2834.61	0	ND
NC_013530.1	Xylanimonas cellulosilytica DSM 15894, complete genome	3742776	72.5	389.173	0	1049.98	0	1984.17	0	ND
NC_013532.1	Anaplasma centrale str. Israel, complete genome	1206806	50	1903.17	0	1734.73	0	NA	NA	ND
NC_013592.1	Dickeya zeae Ech586, complete sequence	4818394	53.6	39.5583	0.0342679	216.288	0.00103842	412.566	0.00934579	ND
NC_013595.1	Streptosporangium roseum DSM 43021, complete genome	10341314	70.9	215.26	0.000967118	431.008	0.000483559	652.334	0.00241779	ND
NC_013715.1	Rothia mucilaginosa DY-18 DNA, complete genome	2264603	59.6	20.2519	0.0995575	143.973	0.00221239	434.47	0	CI
NC_013720.1	Pirellula staleyi DSM 6068, complete sequence	6196199	57.5	100.918	0.00645682	201.314	0.00403551	374.361	0.0137207	ND
NC_013721.1	Gardnerella vaginalis 409-05, complete genome	1617545	42	1038.76	0	726.16	0	3095.67	0	ND
NC_013729.1	Kribbella flavida DSM 17836, complete sequence	7579488	70.6	604.724	0	1244.32	0	1467.57	0	ND
NC_013739.1	Conexibacter woesei DSM 14684, complete sequence	6359369	72.7	602.072	0	1089.08	0	1818.17	0	ND
NC_013740.1	Acidaminococcus fermentans DSM 20731, complete genome	2329769	55.8	91.9656	0.00430108	186.271	0.0107527	505.244	0	ND
NC_013741.1	Archaeoglobus profundus DSM 5631, complete genome	1560622	42	1276.94	0	3553.96	0	18414.5	0	ND
NC_013743.1	Haloterrigena turkmenica DSM 5511, complete genome	3889038	65.8	183.381	0.001287	342.601	0.001287	638.358	0.001287	ND
NC_013757.1	Geodermatophilus obscurus DSM 43160, complete genome	5322497	74	822.98	0	1088.72	0	1390.29	0	ND
NC_013790.1	Methanobrevibacter ruminantium M1, complete genome	2937203	32.6	1904.55	0	1716.63	0	5923.33	0	ND
NC_013791.2	Bacillus pseudofirmus OF4, complete sequence	3858997	40.3	5945.58	0	2068.51	0	6286.72	0	CD, CI
NC_013799.1	Hydrogenobacter thermophilus TK-6, complete sequence	1743135	44	2514.91	0	3233.9	0	12347.7	0	ND
NC_013849.1	Ferroglobus placidus DSM 10642, complete genome	2196266	44.1	893.447	0	2281.29	0	4807.67	0	ND
NC_014550.1	Glutamicibacter arilaitensis Re117, complete sequence	3859257	59.3	36.5604	0.0272374	77.5474	0.0311284	189.433	0.0998703	ND
NC_013853.1	Streptococcus mitis B6, complete genome	2146611	40	2954.51	0	1283.1	0	4112.82	0	CI
NC_013861.1	Legionella longbeachae NSW150, complete sequence	4077332	37.1	5272.63	0	3973.15	0	8399.3	0	ND
NC_013892.1	Xenorhabdus bovienii SS-2004, complete sequence	4225498	45	89.5063	0.00473373	460.246	0	716.617	0	ND
NC_013893.1	Staphylococcus lugdunensis HKU09-01, complete genome	2658366	33.9	5636.62	0	4073.37	0	9035.89	0	CI
NC_013894.1	Thermocrinis albus DSM 14484, complete genome	1500577	46.9	1106.59	0	1254.7	0	9893.24	0	ND
NC_013895.2	Mageeibacillus indolicus UPII9-5, complete sequence	1809746	44.2	245.563	0	651.431	0	2147.95	0	ND
NC_013921.1	Thermoanaerobacter italicus Ab9, complete genome	2451061	34.1	6337.93	0	3716.16	0	11379.8	0	ND
NC_013922.1	Natrialba magadii ATCC 43099, complete sequence	3751858	61.4	108.147	0.004	180.422	0.00666667	361.19	0.0186667	ND
NC_013926.1	Aciduliprofundum boonei T469, complete genome	1486778	39.2	2075.84	0	4063.59	0	15484.6	0	ND
NC_013929.1	Streptomyces scabiei 87.2	10148695	71.5	362.848	0	645.358	0	781.042	0.000492854	ND
NC_013939.1	Deferribacter desulfuricans SSM1 DNA, complete genome	2234389	31.1	15984.2	0	7021.25	0	15615.1	0	ND
NC_013943.1	Denitrovibrio acetiphilus DSM 12809, complete sequence	3222077	42.5	10561	0	2893.09	0	7557.84	0	ND
NC_013946.1	Meiothermus ruber DSM 1279, complete genome	3097457	63.4	65.8448	0.00646204	151.659	0.00646204	345.505	0.00646204	ND
NC_013947.1	Stackebrandtia nassauensis DSM 44728, complete genome	6841557	68.1	179.559	0	295.251	0.000730994	531.913	0.00584795	ND
NC_013949.1	Helicobacter mustelae 12198, complete sequence	1578097	42.5	5934.84	0	7125.69	0	12753.9	0	ND
NC_013956.2	Pantoea ananatis LMG 20103, complete genome	4703373	53.7	47.9971	0.0202128	331.599	0.00106383	564.661	0.00851064	ND
NC_014618.1	[Enterobacter] lignolyticus SCF1, complete sequence	4814049	57	11.8357	0.196466	138.587	0.014553	304.591	0.0301455	ND
NC_014638.1	Bifidobacterium bifidum PRL2010 chromosome, complete genome	2214656	62.7	31.3054	0.0316742	78.0532	0.0339367	193.129	0.0927602	ND
NC_013961.1	Erwinia amylovora CFBP1430, complete sequence	3805573	53.6	45.0431	0.022339	235.39	0.00262812	423.843	0.0157687	ND
NC_013967.1	Haloferax volcanii DS2, complete sequence	2847757	66.6	206.172	0	376.749	0	719.254	0	ND
NC_014002.1	Methanohalophilus mahii DSM 5219, complete genome	2012424	42.6	2880.78	0	1291.94	0	4478.14	0	ND
NC_014664.1	Rhodomicrobium vannielii ATCC 17100, complete genome	4014469	62.2	26.6308	0.0548628	55.5583	0.0872818	169.35	0.149626	ND
NC_014008.1	Coraliomargarita akajimensis DSM 45221, complete genome	3750771	53.6	491.911	0	457.083	0	1107.26	0	ND
NC_014011.1	Aminobacterium colombiense DSM 12261, complete genome	1980592	45.3	610.868	0	1037.46	0	2695.96	0	ND
NC_014012.1	Shewanella violacea DSS12 DNA, complete genome	4962103	44.7	2232.93	0	1688.82	0	3058.96	0	CI
NC_014014.1	Mycoplasma crocodyli MP145, complete sequence	934379	27	9164.69	0	8521.6	0	NA	NA	ND
NC_014033.1	Prevotella ruminicola 23, complete genome	3619559	47.7	569.894	0	476.007	0	1266.45	0	CI
NC_014722.1	Paraburkholderia rhizoxinica HKI 454, complete sequence	2755309	61.2	15.1263	0.143376	47.5582	0.107078	157.901	0.179673	ND
NC_014041.1	Zunongwangia profunda SM-A87, complete genome	5128187	36.2	2342.28	0	2213.07	0	7124.48	0	ND
NC_014816.1	Asticcacaulis excentricus CB 48 chromosome 1, complete sequence	2588221	59.2	9.29719	0.324952	75.4073	0.032882	189.51	0.0870406	ND
NC_014100.1	Caulobacter segnis ATCC 21756, complete genome	4655622	67.7	62.0159	0.0075188	162.502	0.00644468	383.243	0.00644468	ND
NC_014106.1	Lactobacillus crispatus ST1, complete sequence	2043161	36.9	5926.28	0	3355.24	0	9624.06	0	ND
NC_014828.1	Ethanoligenens harbinense YUAN-3, complete genome	3008576	55.6	7.11847	0.475874	106.396	0.0133111	214.922	0.0532446	ND
NC_014122.1	Methanocaldococcus infernus ME, complete genome	1328194	33.6	4301.94	0	3390.22	0	35185.1	0	ND
NC_014136.1	Leuconostoc kimchii IMSNU 11154, complete genome	2002721	38	12358.5	0	5247.8	0	8459.1	0	ND
NC_014147.1	Moraxella catarrhalis BBH18, complete genome	1863286	41.7	3758.14	0	4806.32	0	7847.35	0	CD
NC_014148.1	Planctopirus limnophila DSM 3776, complete sequence	5423075	53.7	277.764	0.00184502	523.587	0	963.535	0	ND
NC_014150.1	Brachyspira murdochii DSM 12563, complete genome	3241804	27.8	23845.2	0	6915.14	0	15311.5	0	ND
NC_014151.1	Cellulomonas flavigena DSM 20109, complete genome	4123179	74.3	795.855	0	1321.97	0	2307.22	0	ND
NC_014158.1	Tsukamurella paurometabola DSM 20162, complete genome	4379918	68.4	178.903	0.00571429	456.388	0.00114286	797.11	0	ND
NC_014165.1	Thermobispora bispora DSM 43833, complete sequence	4189976	72.4	232.787	0.00119474	614.412	0	822.906	0	ND
NC_014166.1	Arcobacter nitrofigilis DSM 7299, complete sequence	3192235	28.4	26499.8	0	8331.93	0	16109.6	0	ND
NC_014168.1	Segniliparus rotundus DSM 44985, complete genome	3157527	66.8	72.8964	0.00633914	255.403	0	419.027	0.00158479	ND
NC_014207.1	Methylotenera versatilis 301, complete sequence	3059871	42.6	2921.89	0	2762.52	0	5846.52	0	ND
NC_014210.1	Nocardiopsis dassonvillei subsp. dassonvillei DSM 43111 chromosome 1, complete sequence	5767958	72.8	394.452	0	808.056	0	1056.72	0	ND
NC_014212.1	Meiothermus silvanus DSM 9946, complete genome	3249394	62.4	73.763	0.00616333	146.614	0.00770416	335.752	0.01849	ND
NC_014216.1	Desulfurivibrio alkaliphilus AHT 2, complete sequence	3097763	60.3	68.2743	0.00807754	119.944	0.0129241	268.707	0.0323102	ND
NC_014844.1	Pseudodesulfovibrio aespoeensis Aspo-2, complete sequence	3629109	62.6	52.271	0.0206897	90.2432	0.0234483	183.354	0.107586	ND
NC_014218.1	Arcanobacterium haemolyticum DSM 20595, complete genome	1986154	53.1	91.9873	0.00503778	279.444	0.00251889	790.487	0	ND
NC_014219.1	[Bacillus] selenitireducens MLS10, complete sequence	3592487	48.7	334.181	0.00139276	629.621	0	1008.23	0	ND
NC_014220.1	Syntrophothermus lipocalidus DSM 12680, complete genome	2405559	51	299.149	0	839.652	0	2053.88	0	ND
NC_014221.1	Truepera radiovictrix DSM 17093, complete genome	3260398	68.1	106.489	0.00460123	361.149	0.00306748	675.905	0	ND
NC_014222.1	Methanococcus voltae A3, complete genome	1936387	28.6	9125.21	0	6358.82	0	21812.4	0	ND
NC_014225.1	Waddlia chondrophila WSU 86-1044, complete genome	2116312	43.8	6066.28	0	2745.36	0	7531.16	0	ND
NC_014230.1	Croceibacter atlanticus HTCC2559, complete sequence	2952962	33.9	2588.95	0	1657.96	0	11610.3	0	ND
NC_022198.1	Corynebacterium argentoratense DSM 44202, complete genome	2031902	58.9	65.4999	0.0172414	122.742	0.00738916	327.201	0	CI
NC_014248.1	'Nostoc azollae' 0708, complete genome	5354700	38.4	28995	0	4427.17	0	7771.23	0	ND
NC_014253.1	Methanohalobium evestigatum Z-7303, complete genome	2242317	36.6	4475.1	0	2568.82	0	8054.97	0	ND
NC_014297.1	Halalkalicoccus jeotgali B3, complete sequence	2809118	65	115.496	0.00534759	271.778	0.00178253	579.259	0	ND
NC_014931.1	Variovorax paradoxus EPS, complete genome	6550056	66.5	26.1986	0.051145	71.6039	0.0427481	218.63	0.0694656	ND
NC_014962.1	Isosphaera pallida ATCC 43644, complete genome	5472964	62.4	61.995	0.0109689	93.1304	0.023766	210.255	0.0685558	ND
NC_014314.1	Dehalogenimonas lykanthroporepellens BL-DC-9, complete genome	1686510	55	53.1193	0.0178042	151.001	0.00296736	392.816	0	ND
NC_014315.1	Nitrosococcus watsonii C-113, complete sequence	3328570	50.1	61.6065	0.0105263	188.196	0.00300752	623.846	0	ND
NC_014318.1	Amycolatopsis mediterranei U32 chromosome, complete genome	10236715	71.3	418.364	0	757.063	0	848.669	0.00048852	ND
NC_015064.1	Granulicella tundricola MP5ACTX9, complete genome	4309153	60.5	30.3762	0.0360046	75.2511	0.0301974	168.939	0.159117	ND
NC_014364.1	Sediminispirochaeta smaragdinae DSM 11293, complete sequence	4653970	49	187.471	0.00215054	306.755	0.00215054	768.767	0	ND
NC_015138.1	Acidovorax avenae subsp. avenae ATCC 19860, complete genome	5482170	68.8	27.9829	0.0520073	103.322	0.0173358	271.343	0.0374088	ND
NC_014374.1	Acidilobus saccharovorans 345-15, complete sequence	1496453	57.2	276.35	0	498.909	0	1197.84	0	ND
NC_014375.1	Brevundimonas subvibrioides ATCC 15264, complete genome	3445263	68.4	156.038	0.00145138	312.654	0	452.743	0.00435414	CD
NC_014376.1	[Clostridium] saccharolyticum WM1, complete sequence	4662871	45	288.698	0	739.091	0	1463.64	0	ND
NC_014377.1	Thermosediminibacter oceani DSM 16646, complete genome	2280035	46.8	394.492	0	633.561	0	1222.59	0	ND
NC_014378.1	Acetohalobium arabaticum DSM 5501, complete genome	2469596	36.6	8722.14	0	3274.27	0	4935.39	0	ND
NC_014387.1	Butyrivibrio proteoclasticus B316 chromosome 1, complete sequence	3554804	40.2	7754.56	0	3025.66	0	6885.45	0	ND
NC_014391.1	Micromonospora aurantiaca ATCC 27029, complete genome	7025559	72.8	571.777	0	842.424	0	1069.26	0	ND
NC_014393.1	Clostridium cellulovorans 743B, complete genome	5262222	31.2	21012.8	0	4250.5	0	9876.33	0	ND
NC_015186.1	Acidiphilium multivorum AIU301 DNA, complete genome	3749411	67.6	28.9051	0.0360481	88.0381	0.0253672	231.051	0.0400534	ND
NC_014408.1	Methanothermobacter marburgensis str. Marburg, complete genome	1634695	48.6	831.87	0	1826.98	0	3777.94	0	ND
NC_014410.1	Thermoanaerobacterium thermosaccharolyticum DSM 571, complete genome	2785752	34.1	1676.98	0	3203.01	0	7236.31	0	ND
NC_015259.1	Polymorphum gilvum SL003B-26A1, complete sequence	4649365	67.2	43.4874	0.0279871	116.316	0.0139935	228.609	0.0602799	ND
NC_014506.1	Sulfurimonas autotrophica DSM 16294, complete genome	2153198	35.2	19306.2	0	7884.55	0	11140.8	0	ND
NC_014507.1	Methanolacinia petrolearia DSM 11571, complete sequence	2843290	47.4	304.21	0	767.276	0	1151.87	0	ND
NC_015389.1	Coriobacterium glomerans PW2, complete genome	2115681	60.4	57.6027	0.0118203	106.205	0.0141844	260.036	0.0307329	ND
NC_015422.1	Alicycliphilus denitrificans K601, complete sequence	4995263	68	27.9577	0.043043	72.3234	0.038038	201.743	0.0900901	ND
NC_014551.1	Bacillus amyloliquefaciens DSM 7 = ATCC 23350, complete sequence	3980199	46.1	223.826	0.00125628	577.07	0.00125628	1280.83	0	CD, CI
NC_014614.1	[Clostridium] sticklandii, complete sequence	2715461	33.3	12063.9	0	5422.67	0	10694.3	0	ND
NZ_CP008944.1	Corynebacterium atypicum strain R2070, complete genome	2311380	65.5	34.9977	0.034632	117.842	0.00865801	298.031	0.00649351	CI
NC_014622.2	Paenibacillus polymyxa SC2, complete genome	5728392	45.2	423.204	0	341.851	0.000873362	1155.19	0	CI
NC_014623.1	Stigmatella aurantiaca DW4/3-1, complete genome	10260756	67.5	127.051	0.00194932	228.676	0.00389864	351.593	0.0160819	ND
NC_014632.1	Ilyobacter polytropus DSM 2926, complete genome	2046464	34.5	21593.4	0	8974.13	0	18548.8	0	ND
NC_015564.1	Hoyosella subflava DQS3-9A1, complete sequence	4738809	62.2	48.6626	0.0137276	134.294	0.0137276	268.165	0.0253432	ND
NC_014643.1	Rothia dentocariosa ATCC 17931, complete genome	2506025	53.7	21.9557	0.0678643	308.071	0	614.212	0	CI
NC_014644.1	Gardnerella vaginalis ATCC 14019 chromosome, complete genome	1667350	41.4	1391.21	0	820.999	0	3110.38	0	ND
NC_014654.1	Halanaerobium hydrogeniformans, complete sequence	2613117	33.2	9851.96	0	6053.52	0	11050.1	0	ND
NC_014655.1	Leadbetterella byssophila DSM 17132, complete genome	4059653	40.4	5753.52	0	1466.12	0	6859.87	0	ND
NC_014658.1	Methanothermus fervidus DSM 2088, complete genome	1243342	31.6	5835.02	0	9142.54	0	NA	NA	ND
NC_014659.1	Rhodococcus hoagii 103S, complete sequence	5043170	68.8	327.409	0	670.759	0	1062.71	0	CI
NC_015572.1	Methylomonas methanica MC09, complete sequence	5051681	51.3	47.1417	0.0227723	171.17	0.00594059	407.071	0.0128713	ND
NC_014666.1	Frankia inefficax, complete sequence	8815781	72.3	433.561	0	673.248	0	772.148	0	ND
NC_012590.1	Corynebacterium aurimucosum ATCC 700975, complete sequence	2790189	60.6	22.7806	0.078853	89.1853	0.0250896	248.44	0.0340502	CI
NC_014729.1	Halogeometricum borinquense DSM 11551, complete genome	2820544	61.1	145.167	0.00177305	245.335	0.00531915	498.751	0.00177305	ND
NC_014734.1	Paludibacter propionicigenes WB4, complete genome	3685504	38.9	1851.28	0	1103.46	0	3338.87	0	CI
NC_014752.1	Neisseria lactamica 020-06, complete sequence	2220606	52.3	61.1008	0.0135135	167.778	0	625.429	0	ND
NC_014758.1	Calditerrivibrio nitroreducens DSM 19672, complete genome	2157835	35.8	1650.92	0	2612.21	0	8687.41	0	ND
NC_014759.1	Marivirga tractuosa DSM 4126, complete sequence	4511574	35.5	5357.15	0	2046.79	0	10831.4	0	ND
NC_014760.1	Mycoplasma bovis PG45, complete sequence	1003404	29.3	27393.6	0	23005.2	0	NA	NA	ND
NC_015684.1	Oligotropha carboxidovorans OM5, complete genome	3595748	62.5	32.8529	0.0445063	57.7731	0.0625869	152.047	0.204451	ND
NC_014762.1	Sulfuricurvum kujiense DSM 16994, complete sequence	2574824	45	550.546	0	1180.08	0	2250.67	0	ND
NC_014804.1	Thermococcus barophilus MP, complete sequence	2010078	41.8	1763.76	0	2549.77	0	7971.79	0	ND
NC_014810.2	Helicobacter felis ATCC 49179, complete sequence	1672681	44.5	2231.8	0	4932.42	0	8917.57	0	ND
NC_014814.1	Mycolicibacterium gilvum Spyr1, complete sequence	5547747	67.9	102.517	0.00450857	207.738	0.00631199	447.979	0.00721371	ND
NZ_CP011311.1	Corynebacterium camporealensis strain DSM 44610 chromosome, complete genome	2451810	59.4	16.0889	0.112245	100.602	0.0163265	240.283	0.0346939	CI
NC_015942.1	Acidithiobacillus ferrivorans SS3, complete sequence	3207552	56.6	30.8539	0.0390016	94.7187	0.0234009	191.054	0.106084	ND
NC_014829.1	Bacillus cellulosilyticus DSM 2522, complete genome	4681672	36.5	7340.33	0	1452.58	0	6574.61	0	CD, CI
NC_014830.1	Intrasporangium calvum DSM 43043, complete genome	4024382	70.7	487.925	0	834.189	0	1528.36	0	ND
NC_014831.1	Thermaerobacter marianensis DSM 12885, complete genome	2844696	72.5	157.835	0.00176056	349.657	0	596.066	0	ND
NC_014833.1	Ruminococcus albus 7 = DSM 20455, complete sequence	3685408	44.2	1870.5	0	1431.44	0	2722.34	0	ND
NC_014836.1	Desulfurispirillum indicum S5, complete genome	2928377	56.1	112.446	0.00512821	189.966	0.00512821	364.031	0.0102564	ND
NC_016024.1	Chloracidobacterium thermophilum B chromosome 1, complete sequence	2683362	61.4	20.3109	0.0708955	74.6631	0.0410448	247.761	0.0317164	ND
NC_014921.1	Mycoplasma fermentans M64, complete sequence	1118751	26.9	15652.4	0	6959.14	0	NA	NA	ND
NC_016027.1	Komagataeibacter medellinensis NBRC 3288, complete sequence	3136818	60.9	32.0938	0.0382775	90.48	0.0175439	230.958	0.0494418	ND
NC_016078.1	Pelagibacterium halotolerans B2, complete sequence	3944837	61.4	35.7133	0.0304569	69.5347	0.0406091	174.081	0.123096	ND
NC_014925.1	Staphylococcus pseudintermedius HKU10-03, complete sequence	2617381	37.5	9244.28	0	2085.12	0	6589.96	0	CI
NC_014926.1	Thermovibrio ammonificans HB-1, complete genome	1682965	52.1	493.264	0	762.634	0	4896.73	0	ND
NC_016147.2	Pseudoxanthomonas spadix BD-a59, complete sequence	3452554	67.7	30.0058	0.0463768	89.1745	0.0289855	244.165	0.0521739	ND
NC_014932.1	Bartonella clarridgeiae 73, complete sequence	1522743	35.7	7489.48	0	2393.15	0	11962.2	0	ND
NC_014934.1	Cellulophaga algicola DSM 14237, complete sequence	4888353	33.8	11285.8	0	4230.09	0	14423.7	0	ND
NC_014935.1	Nitratifractor salsuginis DSM 16511, complete genome	2101285	53.9	99.3823	0.0047619	186.657	0.0047619	504.266	0	ND
NC_016616.1	Azospira oryzae PS, complete sequence	3806980	65.4	34.9009	0.0275953	43.5782	0.160315	144.251	0.266754	ND
NC_014960.1	Anaerolinea thermophila UNI-1 DNA, complete genome	3532378	53.8	29.9452	0.0382436	195.62	0.00283286	656.616	0	ND
NC_014961.1	Desulfurococcus mucosus DSM 2162, complete genome	1314639	53.1	730.595	0	1056.86	0	2580.05	0	ND
NC_016629.1	Desulfocurvibacter africanus subsp. africanus str. Walvis Bay, complete sequence	4200534	61.4	34.9113	0.0214286	81.172	0.0178571	178.027	0.135714	ND
NC_014963.1	Terriglobus saanensis SP1PR4, complete genome	5095226	57.3	82.611	0.00294406	211.339	0	362.074	0	ND
NC_014974.1	Thermus scotoductus SA-01, complete sequence	2346803	64.9	148.689	0.0021322	214.324	0.0021322	645.873	0	ND
NC_016631.1	Granulicella mallensis MP5ACTX8, complete sequence	6237577	57.9	46.4417	0.0112269	93.4327	0.0128308	215.069	0.0545309	ND
NC_015125.1	Microbacterium testaceum StLB037, complete sequence	3982034	70.3	429.611	0	940.033	0	1413.36	0	ND
NC_016803.1	Desulfovibrio desulfuricans ND132, complete sequence	3858580	65.2	80.0514	0.00907912	121.342	0.0181582	258.12	0.0415045	ND
NC_015144.1	Weeksella virosa DSM 16922, complete genome	2272954	35.9	11795	0	3513.33	0	20761.5	0	ND
NC_015145.1	Pseudarthrobacter phenanthrenivorans Sphe3, complete sequence	4250414	65.6	79.7528	0.00588235	124.627	0.0129412	293.771	0.0294118	ND
NC_015151.1	Vulcanisaeta moutnovskia 768-28, complete sequence	2298983	42.4	2333.32	0	2146.97	0	6172.09	0	ND
NC_015152.1	Sphaerochaeta globosa str. Buddy, complete genome	3316466	48.9	645.81	0	437.552	0	1268.28	0	ND
NC_015155.1	Mycoplasma suis str. Illinois, complete sequence	742431	31.1	10757.8	0	14032.5	0	NA	NA	ND
NC_015160.1	Odoribacter splanchnicus DSM 20712, complete genome	4392288	43.4	304.296	0	674.445	0	1730.76	0	ND
NC_016812.1	Sinorhizobium fredii HH103, complete sequence	4305723	62.6	36.968	0.0267131	54.2146	0.0731707	150.034	0.219512	ND
NC_015164.1	Bacteroides salanitronis DSM 18170, complete genome	4242803	46.6	84.7849	0	166.686	0.00235849	742.739	0	CI
NC_015167.1	Cellulophaga lytica DSM 7489, complete genome	3765936	32.1	15541.6	0	8801.62	0	17785.5	0	ND
NC_015172.1	Syntrophobotulus glycolicus DSM 8271, complete genome	3406739	46.4	28.5774	0.0543319	400.145	0	718.059	0	ND
NC_015174.1	Rubinisphaera brasiliensis DSM 5305, complete sequence	6006602	56.4	294.622	0.000832639	416.104	0.000832639	647.844	0.000832639	ND
NC_015177.1	Pseudopedobacter saltans DSM 12145, complete sequence	4635236	36.6	3338.88	0	2443.51	0	8063.4	0	ND
NC_015185.1	Desulfurobacterium thermolithotrophum DSM 11699, complete genome	1541968	34.9	9161.45	0	7069.03	0	23955.9	0	ND
NZ_CP004350.1	Corynebacterium casei LMG S-19264, complete genome	3113488	55.7	43.4318	0.0273312	182.398	0.00482315	477.459	0.00482315	CI
NC_015214.1	Lactobacillus amylovorus, complete sequence	2078001	38.1	925.015	0	1724.78	0	4286.74	0	ND
NC_015216.1	Methanobacterium lacus, complete sequence	2583753	35.8	3034.21	0	1806.66	0	5582.49	0	ND
NZ_CP009220.1	Corynebacterium deserti GIMN1.010, complete genome	2972149	55.3	79.026	0.00841751	210.663	0.00505051	601.282	0	CI
NC_015275.1	Cellulosilyticum lentocellum DSM 5427, complete sequence	4714237	34.3	1811.28	0	4277.97	0	10221.3	0	ND
NC_015276.1	Marinomonas mediterranea MMB-1, complete sequence	4684316	44.1	2811.11	0	1899.92	0	4612.02	0	ND
NC_015311.1	Prevotella denticola F0289, complete genome	2937589	50.4	156.297	0.00170358	340.595	0	662.994	0	CI
NC_015312.1	Pseudonocardia dioxanivorans CB1190, complete sequence	7096571	73.3	580.374	0	1131.1	0	1362.05	0	ND
NC_015318.1	Hippea maritima DSM 10411, complete genome	1694430	37.5	4456.2	0	5236.02	0	8817.19	0	ND
NC_015320.1	Archaeoglobus veneficus SNP6, complete genome	1901943	47	761.174	0	979.785	0	5056.16	0	ND
NC_015321.1	Fluviicola taffensis DSM 16823, complete sequence	4633577	36.5	25131.6	0	1919.66	0	10108.9	0	CI
NC_015385.1	Treponema succinifaciens DSM 2489, complete genome	2731853	39.2	202.569	0	1173.15	0	2188.4	0	ND
NC_015387.1	Marinithermus hydrothermalis DSM 14884, complete genome	2269167	68.1	94.7351	0.00883002	287.902	0.00220751	771.565	0	ND
NC_015388.1	Desulfobacca acetoxidans DSM 11109, complete genome	3282536	52.9	76.1491	0.00762195	282.165	0.00609756	529.89	0.00609756	ND
NC_004369.1	Corynebacterium efficiens YS-314 DNA, complete genome	3147090	63.1	68.4121	0.00953895	130.634	0.0111288	317.161	0.0127186	CI
NC_015408.1	Chlamydia pecorum E58, complete sequence	1106197	41.1	34076.3	0	5804.47	0	NA	NA	ND
NC_015416.1	Methanothrix soehngenii GP6, complete sequence	3008626	51	306.971	0	400.055	0	760.253	0	ND
NC_017033.1	Frateuria aurantia DSM 6220, complete genome	3603458	63.4	45.0732	0.0236111	70.4924	0.0416667	176.338	0.131944	ND
NC_015425.1	Clostridium botulinum BKT015925, complete sequence	2773157	28.5	11554.5	0	8188.85	0	13385.4	0	ND
NC_015434.1	Verrucosispora maris AB-18-032, complete sequence	6673976	70.9	451.786	0	729.791	0	929.105	0	ND
NC_015435.1	Metallosphaera cuprina Ar-4, complete sequence	1840348	42	772.947	0	1699.15	0	6709.03	0	ND
NC_015436.1	Sphaerochaeta coccoides DSM 17374, complete genome	2227296	50.6	409.808	0	506.085	0	1208.81	0	ND
NC_017059.1	Pararhodospirillum photometricum DSM 122, complete sequence	3876289	64.7	32.9224	0.0477419	67.095	0.0593548	171.725	0.147097	ND
NC_015460.1	Gallibacterium anatis UMN179, complete sequence	2687335	39.9	754.221	0	1365.07	0	3069.53	0	ND
NC_015499.1	Thermodesulfobium narugense DSM 14796, complete genome	1898865	33.9	16747.1	0	4594.99	0	9563.3	0	ND
NC_015500.1	Treponema brennaborense DSM 12168, complete genome	3055580	51.5	82.5129	0.00981997	247.803	0	585.212	0	ND
NC_015501.1	Porphyromonas asaccharolytica DSM 20707, complete genome	2186370	52.5	308.528	0	609.244	0	1879.18	0	ND
NC_015510.1	Haliscomenobacter hydrossis DSM 1100, complete sequence	8371686	47.1	223.886	0.00238949	351.578	0.00238949	1125.25	0	ND
NC_015514.1	Cellulomonas fimi ATCC 484, complete genome	4266344	74.7	918.939	0	2401.72	0	3630.15	0	ND
NC_015518.1	Acidianus hospitalis W1, complete genome	2137654	34.1	10677.6	0	8120.62	0	14910.3	0	ND
NC_015520.1	Mahella australiensis 50-1 BON, complete genome	3135972	43.5	281.761	0	960.112	0	2228.33	0	ND
NC_015555.1	Thermoanaerobacterium xylanolyticum LX-11, complete genome	2534358	35	7098.69	0	3618.35	0	7582.47	0	ND
NC_017075.1	Rubrivivax gelatinosus IL144, complete sequence	5043253	71.2	58.5205	0.0168651	186.068	0.00793651	439.883	0.00992063	ND
NC_015558.1	Streptococcus parauberis KCTC 11537, complete genome	2143887	35.5	18265.8	0	3493.92	0	8495.03	0	CI
NC_015559.1	Marinomonas posidonica IVIA-Po-181, complete sequence	3899940	44.3	2135.63	0	1834.67	0	3902.32	0	ND
NC_015562.1	Methanotorris igneus Kol 5, complete genome	1854197	32.3	3528.74	0	7575.61	0	14929.5	0	ND
NC_017079.1	Caldilinea aerophila DSM 14535 = NBRC 104270 DNA, complete genome	5144873	58.8	33.543	0.0359922	80.1379	0.0359922	222.832	0.0700389	ND
NC_015565.1	Desulfotomaculum nigrificans CO-1-SRB, complete sequence	2892255	46.6	309.175	0	558.201	0	1308.53	0	ND
NC_017098.1	Spirochaeta africana DSM 8902, complete genome	3285855	57.8	70.9441	0.0121766	174.906	0.00913242	311.362	0.0304414	ND
NC_015574.1	Methanobacterium paludis strain SWAN1, complete genome	2546541	35.7	4801.14	0	2171.95	0	5859.28	0	ND
NC_015577.1	Treponema azotonutricium ZAS-9, complete genome	3855671	49.8	107.8	0.00518807	244.924	0.00259403	607.683	0	ND
NC_015578.1	Treponema primitia ZAS-2, complete genome	4059867	50.8	105.024	0.00493218	221.413	0.00369914	436.706	0.0197287	ND
NC_015581.1	Thiomicrospira cyclica ALM1, complete sequence	1932455	47	251.905	0	656.693	0	1655.68	0	ND
NC_015588.1	Isoptericola variabilis 225, complete genome	3307740	73.9	667.331	0	1784.35	0	2509.56	0	ND
NC_015589.1	Desulfotomaculum ruminis DSM 2154, complete genome	3969014	47.2	148.078	0	424.028	0	863.519	0	ND
NZ_CP011541.1	Corynebacterium epidermidicanis strain DSM 45586 chromosome, complete genome	2692072	58.1	34.4232	0.0334572	117.72	0.0167286	333.557	0.0148699	CI
NC_015601.1	Erysipelothrix rhusiopathiae str. Fujisawa, complete sequence	1787941	36.6	14201.1	0	6489.96	0	24437.1	0	ND
NC_015602.1	Lactobacillus kefiranofaciens ZW3, complete sequence	2113023	37.7	2545.84	0	1561.99	0	6726.98	0	ND
NC_015633.1	Vibrio anguillarum 775 chromosome I, complete sequence	3063912	44.6	1186.73	0	1590.78	0	3378.59	0	ND
NC_015635.1	Microlunatus phosphovorus NM-1 DNA, complete genome	5683123	67.3	255.431	0.000880282	445.72	0.000880282	873.653	0.000880282	ND
NC_015636.1	Methanothermococcus okinawensis IH1, complete genome	1662525	29.3	4361.03	0	8065.83	0	26087	0	ND
NC_015656.1	Frankia symbiont of Datisca glomerata, complete genome	5323186	70	310.336	0	679.852	0	738.674	0	ND
NC_015662.1	Buchnera aphidicola (Cinara tujafilina), complete genome	444925	23	6743.66	0	7068.92	0	NA	NA	ND
NC_015663.1	Enterobacter aerogenes KCTC 2190 chromosome, complete genome	5280350	54.8	27.9639	0.0568182	187.043	0.00284091	391.916	0.0227273	CD
NC_015666.1	Halopiger xanaduensis SH-6, complete genome	3668009	66	143.44	0.00272851	332.751	0.00136426	660.004	0	ND
NC_015671.1	Cellulomonas gilvus ATCC 13127, complete sequence	3526441	73.8	789.744	0	1702.09	0	2623.83	0	ND
NC_015672.1	Flexistipes sinusarabici DSM 4947, complete genome	2526590	38.3	1351.53	0	3134.76	0	6908.51	0	ND
NC_017384.1	Ketogulonigenium vulgarum WSH-001 chromosome, complete genome	2766400	61.7	20.6689	0.0813743	70.7951	0.0560579	221.508	0.0614828	ND
NC_015674.1	Helicobacter bizzozeronii CIII-1, complete sequence	1755458	46	NA	NA	NA	NA	NA	NA	ND
NC_015676.1	Methanosalsum zhilinae DSM 4017, complete genome	2138444	39.2	1603.1	0	2004.77	0	4839.24	0	ND
NC_015677.1	Ramlibacter tataouinensis TTB310, complete sequence	4070193	70	127.251	0.004914	191.348	0.0036855	444.765	0.00614251	ND
NC_015678.1	Streptococcus parasanguinis ATCC 15912, complete genome	2153652	41.7	1732.01	0	922.301	0	2598.05	0	CI
NC_015680.1	Pyrococcus yayanosii CH1, complete sequence	1716818	51.6	341.139	0	485.79	0	1361.22	0	ND
NC_015681.1	Thermodesulfatator indicus DSM 15286, complete genome	2322224	42.4	438.695	0	968.908	0	2701.86	0	ND
NC_015682.1	Thermodesulfobacterium geofontis OPF15, complete genome	1634377	30.6	7140.74	0	6047.28	0	21760.3	0	ND
NC_017910.1	Shimwellia blattae DSM 4481 = NBRC 105725, complete genome	4158725	56.5	41.859	0.0240674	228.61	0.00481348	391.862	0.0156438	ND
NC_015702.1	Parachlamydia acanthamoebae UV-7, complete sequence	3072383	39	6540.12	0	2623.16	0	6860.23	0	ND
NC_015703.1	Runella slithyformis DSM 19594, complete genome	6568739	46.6	221.493	0.00228484	374.7	0.00380807	1102.96	0	ND
NC_015707.1	Pseudothermotoga thermarum DSM 5069, complete sequence	2039943	40.3	5433.25	0	3414.85	0	20158.5	0	ND
NC_015711.1	Myxococcus macrosporus, complete sequence	9003593	70.6	266.978	0.000555556	518.418	0.000555556	635.605	0.00555556	ND
NC_018011.1	Alistipes finegoldii DSM 17242, complete genome	3734239	56.6	31.4294	0.0281501	83.7181	0.0281501	206	0.0831099	ND
NC_015730.1	Roseobacter litoralis Och 149, complete sequence	4505211	57.2	32.5244	0.0344062	190.3	0.00221976	301.475	0.0199778	ND
NC_015732.1	Treponema caldarium DSM 7334, complete genome	3239340	45.6	162.872	0.0015456	379.995	0.0015456	855.946	0	ND
NC_015759.1	Weissella koreensis KACC 15510, complete sequence	1422478	35.5	4952.24	0	1463.11	0	8775.95	0	ND
NC_015844.1	Zobellia galactanivorans, complete sequence	5521712	42.8	964.348	0	668.608	0	2644.1	0	ND
NC_015846.1	Capnocytophaga canimorsus Cc5, complete sequence	2571406	36.1	5103.89	0	1213.17	0	9705	0	ND
NC_015847.1	Methanococcus maripaludis X1, complete sequence	1746697	32.9	5148.17	0	2959.57	0	16587.9	0	ND
NC_015859.1	Corynebacterium variabile DSM 44702, complete sequence	3433007	67.1	173.623	0.00145773	317.994	0	535.628	0	CI
NC_015914.1	Cyclobacterium marinum DSM 745, complete genome	6221273	38.1	2256.97	0	1299.08	0	6107.71	0	ND
NC_015921.1	Borreliella bissettii DN127, complete sequence	900755	28.7	36763.8	0	13870.2	0	NA	NA	ND
NC_015930.1	Lactococcus garvieae ATCC 49156, complete sequence	1950135	38.8	11990.1	0	2480.14	0	6565.01	0	ND
NC_015931.1	Pyrolobus fumarii 1A, complete genome	1843267	54.9	129.311	0.00271739	428.41	0	1065.94	0	ND
NC_018012.1	Thiocystis violascens DSM 198, complete genome	5017071	62.6	19.8531	0.0807577	65.6345	0.0648056	181.213	0.131605	ND
NC_015945.1	Muricauda ruestringensis DSM 13258, complete genome	3842422	41.4	1313.98	0	1105.6	0	4929.56	0	ND
NC_015946.1	Mycoplasma putrefaciens KS1, complete sequence	832603	26.9	32486.7	0	8750.84	0	NA	NA	ND
NC_015948.1	Haloarcula hispanica ATCC 33960 chromosome I, complete sequence	2995271	63.7	116.227	0.0066778	235.884	0.00834725	455.223	0.00834725	ND
NC_015954.1	Halophilic archaeon DL31, complete sequence	2913689	63.9	95.8352	0.00515464	190.058	0.00515464	440.955	0.00171821	ND
NC_015958.1	Thermoanaerobacter wiegelii Rt8.B1, complete genome	2785056	34.3	7756.56	0	4697.39	0	12731.1	0	ND
NC_015975.1	Lactobacillus ruminis ATCC 27782, complete genome	2066652	43.5	1433.12	0	888.72	0	3407.4	0	ND
NC_015977.1	Roseburia hominis A2-183, complete sequence	3592125	48.5	132.887	0.00139276	350.047	0	698.923	0	ND
NC_015978.1	Lactobacillus sanfranciscensis TMW 1.1	1298316	34.7	12299.8	0	2989.1	0	14423.7	0	ND
NC_016001.1	Flavobacterium branchiophilum FL-15, complete sequence	3559884	32.9	3117.94	0	1707.95	0	6231.61	0	CI
NC_018014.1	Terriglobus roseus DSM 18391, complete genome	5227858	60.3	28.6816	0.0382775	94.4724	0.0114833	217.96	0.0602871	ND
NC_016026.1	Micavibrio aeruginosavorus ARL-13, complete genome	2481983	54.7	47.5216	0.0241935	263.694	0	662.537	0	ND
NC_018691.1	Alcanivorax dieselolei B5, complete genome	4928223	61.6	19.2353	0.0812183	51.2549	0.0812183	130.119	0.351269	ND
NC_016041.1	Glaciecola nitratireducens FR1064, complete sequence	4134229	42.3	7060.36	0	4032.8	0	8674.45	0	ND
NC_016043.1	Taylorella asinigenitalis MCE3, complete genome	1638559	38.3	3907.99	0	1730.47	0	9008.92	0	ND
NC_016048.1	Oscillibacter valericigenes Sjm18-20 DNA, complete genome	4410036	53.3	27.1932	0.0442177	192.078	0	323.494	0.00340136	ND
NC_016050.1	Rickettsia japonica YH, complete sequence	1283087	32.4	15399.8	0	13883.4	0	32978	0	ND
NC_016052.1	Tetragenococcus halophilus NBRC 12172 DNA, complete genome	2562720	36	5939	0	2496.16	0	12445.9	0	ND
NC_016077.1	Acidaminococcus intestini RyC-MR95, complete sequence	2487765	50	150.074	0.00402414	234.373	0.00402414	895.817	0	ND
NC_018720.1	Bifidobacterium asteroides PRL2011, complete genome	2167304	60.1	65.6705	0.0161663	90.9392	0.0230947	215.937	0.0531178	ND
NC_016109.1	Kitasatospora setae KM-6054, complete sequence	8783278	74.2	380.597	0	803.391	0	901.568	0.000569476	ND
NC_016112.1	Methylomicrobium alcaliphilum str. 20Z chromosome, complete genome	4668296	48.7	104.487	0.00428725	323.599	0.00214362	691.319	0.00214362	ND
NC_018828.1	Bordetella parapertussis Bpp5, complete genome	4887379	67.8	15.6907	0.125896	71.9278	0.0348004	206.355	0.0767656	ND
NC_016148.1	Thermovirga lienii DSM 17291, complete genome	1967774	47.1	1587.42	0	1266.78	0	2795.87	0	ND
NC_016510.2	Flavobacterium columnare ATCC 49512, complete sequence	3162432	31.5	5833.53	0	1914.18	0	12260.6	0	CI
NC_016582.1	Streptomyces bingchenggensis BCW-1, complete sequence	11936683	70.8	281.19	0	547.108	0	540.31	0.00125681	ND
NC_016584.1	Desulfosporosinus orientis DSM 765, complete sequence	5863081	42.9	513.43	0	861.924	0	1874.44	0	ND
NC_016599.1	Owenweeksia hongkongensis DSM 17368, complete genome	4000057	40.2	19219.7	0	3522.77	0	13301.2	0	ND
NC_016603.1	Acinetobacter pittii PHEA-2 chromosome, complete genome	3862530	38.8	3515.45	0	2761.28	0	4610.71	0	CD, CI
NC_016604.1	Mycolicibacterium rhodesiae NBB3, complete sequence	6415739	65.5	106.735	0.00545596	221.421	0.00389712	289.05	0.0280592	ND
NC_016605.1	Pediococcus claussenii ATCC BAA-344, complete sequence	1829111	36.8	16678.4	0	4804.27	0	18631	0	ND
NC_016609.1	Niastella koreensis GR20-10, complete genome	9033684	44.9	787.69	0	1235.2	0	2239.66	0	ND
NC_016610.1	Tannerella forsythia 92A2, complete genome	3405521	47	191.866	0	326.315	0	604.11	0	ND
NC_018868.3	Simiduia agarivorans SA1 = DSM 21679, complete genome	4300227	55.8	31.4708	0.044186	183.735	0.00348837	324.618	0.0290698	ND
NC_016620.1	Halobacteriovorax marinus SJ, complete sequence	3435933	36.7	34001.8	0	12029	0	20006.4	0	ND
NC_016627.1	Hungateiclostridium clariflavum DSM 19732, complete sequence	4897678	35.7	2119.1	0	2136.44	0	5007.16	0	ND
NC_019382.1	Bordetella bronchiseptica 253, complete genome	5264383	68.1	15.0217	0.126426	75.464	0.0361217	222.126	0.0722433	ND
NC_016630.1	Filifactor alocis ATCC 35896, complete genome	1931012	35.4	9423.73	0	3879.23	0	10669	0	ND
NC_019793.1	Deinococcus peraridilitoris DSM 19664, complete genome	3881839	64	36.3923	0.0322165	109.615	0.0167526	246.732	0.0386598	ND
NC_016633.1	Sphaerochaeta pleomorpha str. Grapes, complete genome	3590853	46.2	429.383	0	269.211	0.00557103	2312.37	0	ND
NC_016640.1	Arthrospira platensis NIES-39, complete sequence, *** SEQUENCING IN PROGRESS ***	6788435	44.3	NA	NA	NA	NA	NA	NA	ND
NC_016751.1	Marinitoga piezophila KA3, complete genome	2231407	29.2	3828.62	0	2297.98	0	14793.8	0	ND
NC_019892.1	Singulisphaera acidiphila DSM 18658, complete genome	9629675	62.3	59.1607	0.012987	83.9092	0.0332468	154.996	0.200519	ND
NC_019897.1	Thermobacillus composti KWC4, complete genome	4206343	60.6	27.5144	0.0487515	103.732	0.020214	236.047	0.0546968	ND
NC_019902.2	Thioalkalivibrio nitratireducens DSM 14787, complete genome	4002350	66.5	36.0279	0.0225	132.71	0.00625	297.248	0.025	ND
NC_019940.1	Thioflavicoccus mobilis 8321, complete genome	4048921	65.6	26.0477	0.0494438	73.566	0.0346106	167.629	0.175525	ND
NC_016887.1	Nocardia cyriacigeorgica GUH-2, complete sequence	6194645	68.4	179.298	0.00242326	395.924	0.00161551	553.799	0.00484653	ND
NC_016893.1	Wigglesworthia glossinidia endosymbiont of Glossina morsitans morsitans (Yale colony), complete genome	719535	25.2	6424.01	0	6815.81	0	NA	NA	ND
NC_016894.1	Acetobacterium woodii DSM 1030, complete genome	4044777	39.3	646.714	0	1824.22	0	2835.77	0	ND
NC_016901.1	Shewanella baltica OS678, complete sequence	5288069	46.3	594.8	0	1365.52	0	1600.47	0	CI
NC_016906.1	Gordonia polyisoprenivorans VH2, complete sequence	5669805	67	212.516	0	394.266	0	668.465	0.00176523	CI
NC_020054.1	Fibrella aestuarina BUZ 2, complete sequence	6775444	56.5	27.4194	0.0391144	121.999	0.0177122	285.931	0.0369004	ND
NC_016940.1	Saprospira grandis str. Lewin, complete genome	4345237	46.4	751.041	0	1272.35	0	2122.01	0	ND
NC_016943.1	Blastococcus saxobsidens DD2 complete genome	4875340	72.9	631.606	0	1215.34	0	1514.05	0	ND
NC_016946.1	Mycobacterium intracellulare ATCC 13950, complete sequence	5402402	68.1	131.295	0.00185185	198.606	0.000925926	398.566	0.00555556	ND
NC_017025.1	Flavobacterium indicum GPTSA100-9 = DSM 17447, complete sequence	2993089	31.4	8346.63	0	1784.61	0	9375.85	0	CI
NC_017030.1	Corallococcus coralloides DSM 2259, complete genome	10080619	69.9	325.676	0.000992063	481.665	0.000496032	728.304	0.00248016	ND
NZ_CP007156.1	Corynebacterium falsenii DSM 44353 strain BL 8171, complete genome	2677607	63.2	35.3968	0.0280374	100.321	0.0149533	241.994	0.0317757	CI
NC_017034.1	Methanocella conradii HZ254, complete sequence	2378438	52.7	145.124	0.00421053	330.201	0	606.366	0	ND
NC_017042.1	Rickettsia rhipicephali str. 3-7-female6-CWPP, complete genome	1290368	32.4	12105.3	0	11063.4	0	30574.4	0	ND
NC_017045.1	Riemerella anatipestifer ATCC 11845 = DSM 15868, complete genome	2164087	35	5978.06	0	6860.51	0	13638.3	0	ND
NC_017047.1	Rahnella aquatilis HX2, complete genome	4962173	52.2	33.0223	0.0423387	377.628	0.00100806	630.118	0.00302419	ND
NC_017058.1	Rickettsia australis str. Cutlack, complete genome	1296670	32.3	14090.3	0	11802.5	0	26784.8	0	ND
NZ_CP009246.1	Corynebacterium flavescens strain OJ8, complete genome	2758653	59.9	41.6203	0.0217786	131.578	0.0108893	298.734	0.0108893	CI
NC_017067.1	Marinobacter hydrocarbonoclasticus ATCC 49840, complete sequence	3989480	57.4	99.55	0.00250941	165.454	0.00250941	309.866	0.0313676	ND
NC_017068.1	Selenomonas ruminantium subsp. lactilytica TAM6421, complete sequence	3003680	50.7	95.8095	0.00333333	171.759	0.005	448.217	0.00333333	ND
NZ_CP009211.1	Corynebacterium imitans strain DSM 44264 chromosome, complete genome	2565321	64.3	21.2076	0.0740741	93.9246	0.0233918	200.986	0.0623782	CI
NC_020546.1	Bifidobacterium thermophilum RBL67, complete genome	2291643	60.1	34.7241	0.0393013	99.2183	0.0240175	231.591	0.0502183	ND
NC_017080.1	Phycisphaera mikurensis NBRC 102666 DNA, complete genome	3803225	73.3	436.254	0	623.02	0	1349.41	0	ND
NC_017093.1	Actinoplanes missouriensis 431 DNA, complete genome	8773466	70.8	352.593	0	567.867	0	763.031	0	ND
NC_017094.1	Leptospirillum ferrooxidans C2-3, complete sequence	2559538	50	666.105	0	593.539	0	1213	0	ND
NC_017095.1	Fervidobacterium pennivorans DSM 9078, complete genome	2166381	38.9	7989.96	0	2629.27	0	12957.6	0	ND
NC_017096.1	Caldisericum exile AZM16c01 DNA, complete genome	1558103	35.4	35222.2	0	6799.37	0	33894	0	ND
NC_021021.1	Gordonibacter pamelaeae 7-10-1-b draft genome	3608022	65.5	16.4916	0.12344	67.2404	0.0443828	231.205	0.0624133	ND
NC_021030.1	Alistipes shahii WAL 8301 draft genome	3763317	57.6	29.9053	0.043883	84.1169	0.037234	193.078	0.0970745	ND
NC_017256.1	Buchnera aphidicola str. Ak (Acyrthosiphon kondoi), complete sequence	641794	25.7	12976.3	0	4862.67	0	NA	NA	ND
NC_017259.1	Buchnera aphidicola str. Ua (Uroleucon ambrosiae), complete sequence	615380	24.1	15317.5	0	4574.3	0	NA	NA	ND
NC_017262.1	Zymomonas mobilis subsp. mobilis ATCC 10988, complete sequence	2021773	46.2	312.092	0	986.542	0	3279.45	0	ND
NC_017287.1	Chlamydia psittaci 6BC, complete sequence	1171667	39.1	86363.9	0	15412.5	0	NA	NA	ND
NC_017301.1	Corynebacterium pseudotuberculosis C231, complete sequence	2328208	52.2	491.309	0	519.369	0	1354.47	0	CI
NC_007164.1	Corynebacterium jeikeium K411, complete sequence	2462499	61.4	19.8017	0.109756	78.7789	0.0264228	202.223	0.0752033	CI
NC_017448.1	Fibrobacter succinogenes subsp. succinogenes S85, complete genome	3843004	48	165.192	0	227.428	0.00130208	738.308	0	ND
NC_017455.1	Halanaerobium praevalens DSM 2228, complete genome	2309262	30.3	15169.5	0	7116.42	0	10929.6	0	ND
NC_017459.1	Haloquadratum walsbyi C23, complete sequence	3148033	47.8	501.622	0	1186.32	0	3011.81	0	ND
NC_017464.1	Ignavibacterium album JCM 16511, complete genome	3658997	33.9	18649.9	0	5875.22	0	22704.4	0	ND
NC_017527.1	Methanosaeta harundinacea 6Ac, complete genome	2559043	60.6	113.597	0.00391389	156.906	0.00587084	343.242	0.00587084	ND
NC_017581.1	Streptococcus thermophilus JIM 8232 complete genome	1929905	38.9	5700.24	0	1928.75	0	5748.97	0	CI
NC_017583.1	Spirochaeta thermophila DSM 6578, complete genome	2560222	60.9	100.843	0.00585938	152.488	0.00585938	367.434	0.0078125	ND
NC_017586.1	Streptomyces cattleya NRRL 8057 = DSM 46488, complete sequence	6282967	72.9	342.252	0	623.777	0	835.791	0	ND
NC_017634.1	Escherichia coli O83:H1 str. NRG 857C chromosome, complete genome	4747819	50.7	49.6291	0.0168599	458.318	0	740.763	0.00210748	ND
NC_017668.1	Halobacillus halophilus DSM 2266, complete sequence	4150632	41.8	2719.23	0	1226.95	0	3497.88	0	ND
NC_017731.1	Providencia stuartii MRSN 2154, complete sequence	4402109	41.3	748.833	0	1484.53	0	2315.63	0	ND
NC_017735.1	Helicobacter cetorum MIT 99-5656, complete sequence	1833666	35.6	8844.13	0	7592.13	0	21912.3	0	ND
NC_017737.1	Helicobacter cetorum MIT 00-7128, complete genome	1947646	34.5	10512.8	0	9282.72	0	24382	0	ND
NC_017770.1	Solitalea canadensis DSM 3403, complete genome	5202069	37.3	4548.29	0	2100.35	0	7423.04	0	ND
NC_017790.1	Deinococcus gobiensis I-0, complete genome	3137147	70.8	73.5127	0.00797448	281.066	0.0015949	539.724	0	ND
NC_021149.1	Azotobacter vinelandii CA, complete genome	5366370	65.7	20.0367	0.0708295	48.7911	0.114632	142.948	0.278658	ND
NC_017857.3	Methylophaga nitratireducenticrescens strain JAM1, complete genome	3137100	44.7	1079.69	0	1134.43	0	2721.96	0	ND
NZ_CP022054.2	Corynebacterium jeikeium strain FDAARGOS_328 chromosome, complete genome	2650878	58.6	39.2228	0.0264151	133.269	0.00377358	305.453	0.0113208	CI
NC_017934.1	Mesotoga prima MesG1.Ag.4	2974229	45.5	2945.58	0	2344.93	0	4425.58	0	ND
NC_017941.2	Haloferax mediterranei ATCC 33500, complete genome	2948884	61.1	140.787	0.00169779	230.393	0.00169779	554.069	0	ND
NC_017954.1	Thermogladius calderae 1633, complete sequence	1356318	55.6	152.577	0.00369004	475.255	0	1477.23	0	ND
NC_017955.1	Modestobacter marinus str. BC501 chromosome, complete genome	5575517	74.1	756.242	0	1086.27	0	1645	0	ND
NC_017956.1	Tistrella mobilis KA081020-065, complete genome	3919492	68.1	60.292	0.0102171	231.873	0.00255428	372.171	0.0114943	ND
NC_017960.1	Enterococcus faecium DO chromosome, complete genome	2698137	38.2	11249.1	0	1899.35	0	6894.74	0	ND
NC_018002.1	Sulfurospirillum barnesii SES-3, complete genome	2510109	38.8	5650.8	0	3299.09	0	7084.81	0	ND
NC_018010.1	Belliella baltica DSM 15883, complete genome	4196595	36.8	2090.98	0	966.457	0	5609.16	0	ND
NC_021291.1	Spiribacter salinus M19-40, complete genome	1739487	62.7	28.6519	0.0461095	92.3589	0.0172911	237.256	0.0144092	ND
NZ_CP006841.1	Corynebacterium lactis RW2-5, complete genome	2769745	60.5	19.008	0.0958409	78.6236	0.0216998	201.401	0.0723327	CI
NC_018013.1	Aequorivita sublithincola DSM 14238, complete genome	3520671	36.2	7258.36	0	1850.98	0	11232.2	0	CI
NZ_LT629700.1	Corynebacterium mycetoides strain DSM 20632 genome assembly, chromosome: I	2266470	66.6	58.1352	0.01766	174.514	0.00883002	427.68	0	CI
NC_018015.1	Thermococcus cleftensis strain CL1, complete genome	1950313	55.8	176.097	0.00512821	366.033	0	853.017	0	ND
NC_018016.1	Ornithobacterium rhinotracheale DSM 15997, complete genome	2399175	37.2	3444.58	0	2086.12	0	9263.77	0	ND
NC_018017.1	Desulfitobacterium dehalogenans ATCC 51507, complete sequence	4321753	45	358.003	0	674.921	0	1330.15	0	ND
NC_018018.1	Bernardetia litoralis DSM 6794, complete sequence	4919337	30.7	40636.6	0	4717.69	0	20485.4	0	ND
NC_018020.1	Turneriella parva DSM 21527, complete genome	4384015	53.6	90.4415	0.00114155	533.335	0	782.49	0	ND
NC_018024.1	Acetomicrobium mobile DSM 13181, complete sequence	2160700	48	144.014	0	693.315	0	1451.16	0	ND
NC_018025.1	Desulfomonile tiedjei DSM 6799, complete genome	6500104	50.1	1730.86	0	1224.25	0	1825.55	0	ND
NC_018027.1	Mycolicibacterium chubuense NBB4, complete sequence	5583723	68.7	188.849	0.00268817	334.727	0.000896057	571.874	0.00448029	ND
NC_018068.1	Desulfosporosinus acidiphilus SJ4, complete sequence	4926837	42.1	463.996	0	897.681	0	2172.25	0	ND
NC_018081.1	Enterococcus hirae ATCC 9790, complete genome	2827741	36.9	18489.9	0	1954.36	0	8290.21	0	ND
NC_018108.1	Taylorella equigenitalis ATCC 35865, complete genome	1732123	37.3	12148.8	0	3101.11	0	11759.7	0	ND
NC_018142.1	Pseudopropionibacterium propionicum F0230a, complete sequence	3449360	66.1	105.37	0.00290276	193.997	0.00580552	301.323	0.0290276	ND
NC_018149.1	Mycoplasma wenyonii str. Massachusetts, complete sequence	650228	33.9	17632.7	0	28920.4	0	NA	NA	ND
NC_018178.1	Melioribacter roseus P3M-2, complete sequence	3300414	41.3	1418.49	0	1578.68	0	6150.93	0	ND
NC_018227.2	Methanoculleus bourgensis MS2T complete genome	2789774	60.6	98.3793	0.00718133	180.693	0.00718133	430.445	0.005386	ND
NC_018267.1	Wolbachia endosymbiont of Onchocerca ochengi, complete sequence	957990	32.1	555457	0	40204.5	0	NA	NA	ND
NC_018419.1	Secondary endosymbiont of Ctenarytaina eucalypti, complete sequence	1441139	43.3	1297.53	0	1823.75	0	4595.46	0	ND
NC_018420.1	Secondary endosymbiont of Heteropsylla cubana, complete sequence	1121596	28.9	2732.01	0	1505.63	0	NA	NA	ND
NC_018515.1	Desulfosporosinus meridiei DSM 13257, complete sequence	4873567	41.8	908.499	0	1154.07	0	2452.71	0	ND
NC_018524.1	Nocardiopsis alba ATCC BAA-2165, complete genome	5848211	69.6	292.958	0.000855432	673.834	0	944.952	0	ND
NC_018605.1	Cardinium endosymbiont cEper1 of Encarsia pergandiella, complete sequence	887130	36.6	6333.49	0	4178.78	0	NA	NA	ND
NC_018610.1	Lactobacillus buchneri CD034, complete sequence	2500564	44.4	3138.97	0	1226.69	0	3582.19	0	ND
NC_018632.1	Alteromonas macleodii ATCC 27126, complete genome	4653851	44.7	3981.43	0	4354.26	0	5357.23	0	ND
NC_018645.1	Desulfobacula toluolica Tol2, complete sequence	5197905	41.4	139.682	0.00192493	1292.09	0	1929.07	0	ND
NC_018649.1	Leptospirillum ferriphilum ML-04, complete genome	2406157	54.6	205.115	0	293.389	0	517.363	0	ND
NC_018658.1	Escherichia coli O104:H4 str. 2011C-3493 chromosome, complete genome	5273097	50.7	40.4648	0.0294118	220.438	0.0028463	463.551	0.0104364	ND
NC_018664.1	Gottschalkia acidurici 9a, complete sequence	3105335	29.9	16253.3	0	7953.64	0	20570.8	0	ND
NC_018673.1	Leuconostoc carnosum JB16, complete genome	1645096	37.2	28411.2	0	4949.89	0	15336.7	0	ND
NC_018681.1	Nocardia brasiliensis ATCC 700358, complete genome	9436348	68	186.666	0.000529942	406.476	0	520.692	0.00529942	ND
NC_022041.1	Paracoccus aminophilus JCM 7686, complete sequence	3613807	63.4	45.5296	0.0207756	110.104	0.0138504	299.865	0.0249307	ND
NC_018704.1	Amphibacillus xylanus NBRC 15112 DNA, complete genome	2569486	35.7	18467.4	0	2294.24	0	9070.68	0	ND
NC_022357.1	Sulfuricella denitrificans skB26 DNA, complete genome	3130594	56.1	31.9495	0.0399361	103.365	0.014377	268.971	0.0335463	ND
NC_018721.1	Psychroflexus torquis ATCC 700755, complete genome	4321832	34.5	17003.3	0	3565.3	0	10277.5	0	ND
NC_022546.1	Plautia stali symbiont DNA, complete genome	4035456	57	28.4183	0.0446097	208.567	0.00619579	486.682	0.0111524	ND
NC_022567.1	Adlercreutzia equolifaciens DSM 19450, complete sequence	2862526	63.5	15.1119	0.152098	57.1565	0.0699301	176.484	0.120629	ND
NC_018870.1	Thermacetogenium phaeum DSM 12270, complete sequence	2939057	53.9	69.3715	0.00681431	187.126	0.00511073	357.128	0.00511073	ND
NC_018876.1	Methanolobus psychrophilus R15, complete sequence	3072769	44.6	997.09	0	696.455	0	1441.9	0	ND
NC_018887.1	Borreliella afzelii HLJ01, complete sequence	905471	28.3	46079.4	0	12004.6	0	NA	NA	ND
NC_019042.1	Streptococcus dysgalactiae subsp. equisimilis AC-2713, complete genome	2179445	39.5	9777.53	0	2146.41	0	6587.52	0	CI
NC_022600.1	Gloeobacter kilaueensis JS1, complete genome	4724791	60.5	32.5863	0.0381356	113.776	0.0180085	259.587	0.0413136	ND
NC_019386.1	Thermus oshimai JL-2, complete genome	2072393	68.6	463.898	0	863.925	0	1946.73	0	ND
NC_019396.1	Gluconobacter oxydans H24, complete genome	3602424	56.2	74.1784	0.00555556	159.143	0.00555556	308.175	0.0152778	ND
NC_019425.2	Carnobacterium maltaromaticum LMA28, complete sequence	3650416	34.5	11594.6	0	1870.77	0	10564.1	0	ND
NC_019552.1	Mycoplasma hyorhinis SK76, complete genome	836897	25.9	21410.9	0	8351.68	0	NA	NA	ND
NC_019673.1	Saccharothrix espanaensis DSM 44229, complete sequence	9360653	72.2	504.505	0	780.672	0	924.232	0	ND
NC_019675.1	Cyanobium gracile PCC 6307, complete genome	3342364	68.7	103.162	0.00149701	160.964	0.00748503	367.602	0.010479	ND
NC_019693.1	Oscillatoria acuminata PCC 6304, complete genome	7689443	47.6	351.617	0	796.169	0	1554.22	0	ND
NC_019695.1	Chroococcidiopsis thermalis PCC 7203, complete genome	6315792	44.4	2048.06	0	856.393	0	4216.53	0	ND
NC_019697.1	Chamaesiphon minutus PCC 6605, complete genome	6284095	45.7	1019.1	0	1308.34	0	2702.42	0	ND
NC_019729.1	Oscillatoria nigro-viridis PCC 7112, complete sequence	7479014	45.9	629.714	0	893.266	0	1971.43	0	ND
NC_019748.1	Stanieria cyanosphaera PCC 7437, complete genome	5041209	36	12900.1	0	3222	0	7777.41	0	ND
NC_019753.1	Crinalium epipsammum PCC 9333, complete genome	5315554	40.2	7257.38	0	2284.08	0	6113.45	0	ND
NC_019757.1	Cylindrospermum stagnale PCC 7417, complete genome	7003560	42.3	3882.38	0	1480.8	0	2954.51	0	ND
NC_019771.1	Anabaena cylindrica PCC 7122, complete sequence	6395836	38.8	7290.12	0	1768.19	0	4630.68	0	ND
NC_019776.1	Cyanobacterium aponinum PCC 10605, complete sequence	4114099	35	6241.55	0	3542.32	0	8490.76	0	ND
NC_019780.1	Dactylococcopsis salina PCC 8305, complete genome	3781008	42.4	1885.09	0	2222.93	0	4333.82	0	ND
NC_019791.1	Caldisphaera lagunensis DSM 15908, complete genome	1546846	30	12338.3	0	11368.2	0	34015.4	0	ND
NC_019792.1	Natronobacterium gregoryi SP2, complete genome	3788356	62.2	129.325	0.00264201	223.281	0.00528402	413.895	0.00792602	ND
NC_022663.1	Mycobacterium kansasii ATCC 12478, complete genome	6432277	66.2	42.8685	0.0178849	114.928	0.0171073	236.156	0.0528771	ND
NC_022664.1	Spiribacter curvatus, complete sequence	1926631	63.9	55.1576	0.0103896	111.102	0.0155844	253.636	0.0181818	ND
NZ_CP009249.1	Corynebacterium phocae strain M408/89/1, complete genome	2779609	58.8	35.6789	0.0378378	119.005	0.0126126	274.654	0.0252252	CI
NC_023065.1	Magnetospirillum gryphiswaldense MSR-1 v2, complete sequence	4365796	63.3	35.8849	0.0355097	72.4327	0.0389462	190.2	0.093929	ND
NC_019903.1	Desulfitobacterium dichloroeliminans LMG P-21439, complete genome	3624449	44.2	898.928	0	747.975	0	2383.15	0	ND
NC_019904.1	Echinicola vietnamensis DSM 17526, complete genome	5608040	44.8	278.019	0	377.787	0	1659.95	0	ND
NC_019907.1	Liberibacter crescens BT-1, complete genome	1504659	35.4	279.009	0	452.811	0	8523.72	0	ND
NC_019908.1	Brachyspira pilosicoli P43/6/78, complete genome	2555556	27.9	16377.9	0	8163.36	0	18659.4	0	ND
NC_023135.1	Leisingera methylohalidivorans DSM 14336 strain MB2, DSM 14336, complete genome	4144900	62.4	33.8995	0.0362319	71.7239	0.0434783	152.985	0.217391	ND
NC_023137.1	Phaeobacter gallaeciensis DSM 26640, complete genome	3776653	59.6	38.5099	0.0357616	108.864	0.013245	223.02	0.0437086	ND
NC_019949.1	Mycoplasma cynos C142 complete genome	998123	25.7	12951.6	0	5412.37	0	NA	NA	ND
NC_019954.2	Tepidanaerobacter acetatoxydans Re1, complete sequence	2761252	37.5	2820.28	0	2713.47	0	4939.43	0	ND
NC_019962.1	Natrinema pellirubrum DSM 15624, complete genome	3790479	64.9	140.67	0	224.673	0	447.457	0.00263852	ND
NC_019974.1	Natronococcus occultus SP4, complete genome	4013216	64.9	115.115	0.00498753	230.916	0.00374065	467.183	0.00872818	ND
NC_019977.1	Methanomethylovorans hollandica DSM 15978, complete genome	2428904	42.6	1868.74	0	1867.66	0	3708.78	0	ND
NC_019978.1	Halobacteroides halobius DSM 5150, complete genome	2649255	32.5	22467.2	0	6548.23	0	18874.3	0	ND
NZ_AP012322.1	Bifidobacterium angulatum DSM 20098 = JCM 7096 DNA, complete genome	2021974	59.4	26.0693	0.0371287	76.2042	0.029703	217.171	0.0618812	ND
NC_020055.1	Desulfovibrio hydrothermalis AM13 = DSM 14728 chromosome, complete genome	3703034	45.1	2350.99	0	2018.21	0	3305.38	0	ND
NZ_AP012324.1	Bifidobacterium breve DSM 20213 = JCM 1192 DNA, complete genome	2269415	58.9	28.6295	0.0485651	86.935	0.0331126	172.35	0.13245	ND
NC_020126.1	Myxococcus stipitatus DSM 14675, complete genome	10350586	69.2	277.494	0.000483092	498.12	0.000483092	767.117	0.00193237	ND
NC_020134.1	Thermoclostridium stercorarium subsp. stercorarium DSM 8532, complete sequence	2974379	42.2	717.993	0	1408.88	0	3321.22	0	ND
NC_020156.1	Nonlabens dokdonensis DSW-6, complete sequence	3914632	35.3	7876.02	0	2335.47	0	14065.3	0	ND
NC_020164.1	Staphylococcus warneri SG1, complete genome	2486042	32.7	12376.9	0	4163.36	0	15479	0	CI
NC_020291.1	Clostridium saccharoperbutylacetonicum N1-4(HMT), complete sequence	6530257	29.5	21650.5	0	5084.18	0	13786.5	0	ND
NC_020300.1	Bartonella australis Aust/NH1, complete genome	1596490	41.8	1783.02	0	3180.9	0	9570.85	0	ND
NC_020301.1	Bartonella vinsonii subsp. berkhoffii str. Winnie, complete genome	1802699	38.8	1805	0	1891.07	0	7364.25	0	ND
NC_020302.1	Corynebacterium halotolerans YIM 70093 = DSM 44683, complete genome	3135752	68.4	149.299	0.00318979	289.708	0	580.528	0	CI
NC_020304.1	Desulfocapsa sulfexigens DSM 10523, complete genome	3986761	45.4	2636.16	0	1664.77	0	2528.97	0	ND
NC_020388.1	Natronomonas moolapensis 8.8	2912573	64.5	101.445	0.00171821	228.614	0.00171821	522.324	0	ND
NC_020409.1	Pseudodesulfovibrio piezophilus C1TLV30, complete sequence	3646098	50	769.171	0	410.829	0	853.991	0	ND
NC_020418.1	Morganella morganii subsp. morganii KT, complete genome	3799539	51.1	51.8607	0.0105402	481.662	0	857.714	0	ND
NZ_AP012326.1	Bifidobacterium dentium JCM 1195 = DSM 20436 DNA, complete genome	2635669	58.5	35.1383	0.0322581	77.7128	0.0379507	199.679	0.0872865	ND
NC_020504.1	Streptomyces davaonensis JCM 4913, complete sequence	9466619	70.6	420.275	0.000528262	793.562	0	872.482	0	ND
NC_020506.1	Corynebacterium callunae DSM 20147, complete genome	2839551	52.4	366.465	0	432.877	0	1602.22	0	CI
NC_020510.1	Blattabacterium cuenoti BPAA, complete sequence	632490	26.4	21822.2	0	5066.61	0	NA	NA	ND
NC_020514.1	Paraglaciecola psychrophila 170, complete sequence	5413691	40.4	8349.88	0	4282.12	0	7839.67	0	ND
NC_020515.1	Bibersteinia trehalosi USDA-ARS-USMARC-192, complete genome	2407846	41	381.848	0	1323.09	0	4317.8	0	ND
NZ_AP012331.1	Bifidobacterium scardovii JCM 12489 = DSM 13734 DNA, complete genome	3158347	64.6	33.879	0.022187	79.9921	0.0332805	209.35	0.0586371	ND
NZ_AP012547.1	Sulfuritalea hydrogenivorans sk43H DNA, complete genome	3802648	63.3	16.6072	0.131579	41.0628	0.151316	150.539	0.232895	ND
NC_020555.1	Helicobacter cinaedi CCUG 18818 = ATCC BAA-847 chromosome 1, complete sequence	2240130	38.3	5781.88	0	3255.73	0	10657.6	0	ND
NC_020813.1	Bdellovibrio exovorus JSS, complete sequence	2657893	41.9	18108.8	0	5263.08	0	9017.37	0	ND
NC_020888.1	Thalassolituus oleivorans MIL-1, complete sequence	3920328	46.6	421.871	0.00127551	757.536	0	1911.64	0	ND
NC_020892.1	Thermoplasmatales archaeon BRNA1, complete genome	1461105	58.3	162.307	0.00342466	247.281	0	649.026	0	ND
NC_020908.1	Octadecabacter arcticus 238, complete genome	5200279	55.3	52.5664	0.0163462	204.591	0.00288462	369.197	0.0105769	ND
NC_020995.1	Enterococcus casseliflavus EC20, complete genome	3427276	42.8	672.507	0	472.782	0.00145985	2040.17	0	ND
NC_021019.1	Eubacterium cylindroides T2-87 draft genome	1966750	37.2	241.869	0	325.319	0	1612.52	0	ND
NZ_AP012978.1	Endosymbiont of unidentified scaly snail isolate Monju DNA, complete genome	2597759	65.1	36.8343	0.0308285	101.137	0.017341	247.586	0.0366089	ND
NZ_AP014648.1	Methyloceanibacter caenitepidi DNA, complete genome, strain: Gela4	3424964	62.8	26.0925	0.0423977	52.1407	0.0847953	140.243	0.309942	ND
NC_021039.1	Ruminococcus champanellensis 18P13 = JCM 17042, complete sequence	2573208	53.4	129.505	0	286.772	0	747.03	0	ND
NC_021064.1	Cutibacterium avidum 44067, complete sequence	2526138	63.5	104.849	0.0039604	159.527	0.00594059	410.683	0	ND
NZ_AP014690.1	Asaia bogorensis NBRC 16594 DNA, complete genome	3198265	59.8	45.2501	0.0125196	93.4637	0.0172144	196.572	0.084507	ND
NC_021082.1	Mannheimia haemolytica M42548, complete sequence	2731870	41	657.55	0	1531.61	0	4134.99	0	ND
NC_021084.1	Wolbachia endosymbiont of Drosophila simulans wNo, complete genome	1301823	34	249471	0	21871.9	0	70537.2	0	ND
NC_015673.1	Corynebacterium resistens DSM 45100, complete sequence	2601311	57.1	34.1126	0.0346154	162.556	0.00961538	491.987	0.00192308	CI
NC_021169.1	Archaeoglobus sulfaticallidus PM70-1, complete genome	2076931	43.2	1897.66	0	2256.16	0	4659.65	0	ND
NC_021175.1	Streptococcus cristatus AS 1.3	2142100	42.1	2662.4	0	1084.48	0	2910	0	CI
NC_021182.1	Clostridium pasteurianum BC1, complete genome	4990707	30.6	11975.7	0	7114.67	0	10356.7	0	ND
NC_021184.1	Desulfallas gibsoniae DSM 7213, complete sequence	4855529	45.5	127.829	0.0030896	369.12	0.00102987	843.372	0.00102987	ND
NZ_AP018738.1	Ferriphaselus amnicola OYT1 DNA, complete genome	2717229	55.9	73.2879	0.0092081	114.249	0.0092081	274.848	0.0128913	ND
NC_021280.1	Spiroplasma chrysopicola DF-1, complete genome	1123322	28.8	4636.03	0	3463.09	0	NA	NA	ND
NC_021284.1	Spiroplasma syrphidicola EA-1, complete genome	1107344	29.2	4522.31	0	3277.58	0	NA	NA	ND
NZ_CP012342.1	Corynebacterium riegelii strain PUDD_83A45 genome	2563723	60.5	14.5646	0.134766	80.1987	0.0351562	224.717	0.0527344	CI
NC_021487.1	Chthonomonas calidirosea T49 complete genome	3437861	54.6	174.653	0.00291121	383.349	0.0014556	778.072	0	ND
NZ_CP004360.1	Komagataeibacter xylinus E25 chromosome, complete genome	3447725	62.6	31.9687	0.0362845	100.578	0.0145138	228.707	0.0551524	ND
NC_021592.1	Ferroplasma acidarmanus fer1, complete genome	1935211	36.5	3729.2	0	2977.05	0	10304.2	0	ND
NC_021663.1	Corynebacterium terpenotabidum Y-11, complete genome	2751233	67	169.229	0.00363636	258.294	0.00363636	606.012	0	CI
NZ_CP004372.1	Roseibacterium elongatum DSM 19469, complete genome	3555109	65.7	45.2822	0.0295359	128.163	0.0126582	269.315	0.02391	ND
NC_021833.1	Spiroplasma diminutum CUAS-1, complete sequence	945296	25.5	16209.4	0	14052.5	0	NA	NA	ND
NC_021846.1	Spiroplasma taiwanense CT-1, complete genome	1075140	23.9	16189.8	0	6779.76	0	NA	NA	ND
NC_021915.1	Corynebacterium maris DSM 45190, complete genome	2787574	66.7	62.552	0.0179533	260.273	0.00179533	404.501	0.00359066	CI
NC_021921.1	Halorhabdus tiamatea SARL4B, complete sequence	2815791	63.4	122.136	0.0035524	233.509	0.0053286	467.146	0.0053286	ND
NC_021985.1	Streptomyces collinus Tu 365, complete sequence	8272925	72.6	416.127	0	852.812	0	803.889	0.000604595	ND
NZ_CP004387.1	Alcanivorax pacificus W11-5, complete genome	4168427	62.6	22.008	0.0732293	53.5084	0.0864346	155.083	0.17407	ND
NC_022079.2	Borrelia miyamotoi LB-2001, complete sequence	907293	28.7	116863	0	25708.5	0	NA	NA	ND
NC_022084.1	Thermococcus litoralis DSM 5473, complete genome	2215172	43.1	1221.92	0	1519.94	0	3322.4	0	ND
NC_022097.1	Treponema pedis str. T A4, complete genome	2889325	36.9	1571.46	0	1797.45	0	4680.78	0	ND
NC_022115.1	Rhodococcus erythropolis CCM2595, complete genome	6281198	62.5	82.8469	0.00557325	145.962	0.00875796	288.265	0.022293	CI
NZ_CP004393.1	Celeribacter indicus strain P73 chromosome, complete genome	4529105	66	40.2252	0.0187845	96.4874	0.0187845	208.233	0.0751381	ND
NC_022239.1	Streptococcus anginosus C238, complete sequence	2233640	38.2	8588.38	0	2172.2	0	4062.2	0	CI
NC_022246.1	Streptococcus intermedius B196, complete sequence	1996214	37.6	4950.92	0	2227.64	0	5158.06	0	CI
NC_022349.1	Vibrio alginolyticus NBRC 15630 = ATCC 17749 chromosome 1, complete sequence	3334467	44.7	2535.1	0	2294.24	0	5065.6	0	ND
NZ_CP005986.1	Acidithiobacillus caldus ATCC 51756, complete genome	2777717	61.7	25.6036	0.0594595	73.1586	0.0414414	166.393	0.16036	ND
NC_022438.1	Leifsonia xyli subsp. cynodontis DSM 46306, complete genome	2686418	68.3	190.563	0	443.236	0	724.68	0	ND
NC_022524.1	Bacillus infantis NRRL B-14911, complete genome	4884713	46	761.854	0	791.847	0	1635.85	0	CD, CI
NC_022528.1	Vibrio nigripulchritudo, complete sequence	4109740	45.9	2189	0	1320.64	0	2972.13	0	ND
NC_022538.1	Acholeplasma palmae J233, complete sequence	1554229	29	49834.8	0	16416.1	0	34246.6	0	CI
NC_022543.1	Vibrio nigripulchritudo, complete sequence	2212415	45.5	2025.14	0	1208.49	0	2870.45	0	ND
NZ_CP006569.1	Sodalis praecaptivus strain HS1 chromosome, complete genome	4709528	57.5	22.1862	0.0754516	123.997	0.0053135	227.925	0.063762	ND
NC_022549.1	Acholeplasma brassicae, complete sequence	1877792	35.8	14327.3	0	4202.52	0	15349.3	0	CI
NZ_CP014634.1	Corynebacterium simulans strain PES1 chromosome, complete genome	2737971	59	13.7107	0.159049	75.8783	0.0383912	232.607	0.0420475	CI
NC_022571.1	Clostridium saccharobutylicum DSM 13864, complete sequence	5107814	28.7	13922.4	0	5924.2	0	11284.9	0	ND
NC_022575.1	Mycoplasma parvum str. Indiana, complete sequence	564395	27	29700	0	11008.9	0	NA	NA	ND
NC_022592.1	Clostridium autoethanogenum DSM 10061, complete sequence	4352205	31.1	8707.58	0	4127.57	0	13183.8	0	ND
NZ_CP006664.1	Edwardsiella anguillarum ET080813 chromosome, complete genome	4200387	58.7	20.3388	0.1	110.189	0.0166667	198.131	0.0880952	ND
NC_022606.1	Carnobacterium inhibens subsp. gilichinskyi, complete sequence	2347813	35.3	9190.11	0	2092.05	0	14023.5	0	ND
NC_022657.1	Actinoplanes friuliensis DSM 7358, complete sequence	9376071	70.4	321.631	0	485.39	0	667.742	0.0016	ND
NZ_CP010827.1	Corynebacterium singulare strain IBS B52218 chromosome, complete genome	2830519	60.1	26.4156	0.0530035	82.4383	0.0335689	222.75	0.0600707	CI
NZ_CP011545.1	Corynebacterium testudinoris strain DSM 44614 chromosome, complete genome	2721226	63.1	56.8441	0.0165441	112.608	0.0128676	223.971	0.0441176	CI
NC_022873.1	Bacillus thuringiensis YBT-1518, complete genome	6002284	35.4	7311.66	0	1752.27	0	6130.79	0	CD, CI
NC_022878.1	Enterococcus mundtii QU 25, complete sequence	3022186	38.6	10227.6	0	1756.03	0	5074.97	0	ND
NZ_CP007029.1	Thioalkalivibrio paradoxus ARh 1, complete genome	3756729	66.5	32.0248	0.0266312	126.524	0.0146471	242.208	0.0466045	ND
NC_022998.1	Spiroplasma apis B31, complete genome	1160554	28.3	21940	0	6932.24	0	NA	NA	ND
NC_023035.1	Salinispira pacifica strain L21-RPul-D2, complete genome	3782798	51.9	125.313	0.00661376	393.824	0.00132275	602.256	0.00132275	ND
NC_023036.2	Mycolicibacterium neoaurum VKM Ac-1815D, complete sequence	5421267	66.9	137.138	0.00184502	280.506	0.000922509	364.571	0.0147601	ND
NC_023062.1	Mycoplasma ovis str. Michigan, complete sequence	702511	31.7	24865.3	0	21791.2	0	NA	NA	ND
NC_023063.1	Ehrlichia muris AS145, complete sequence	1196717	29.7	75457.4	0	16227.9	0	NA	NA	ND
NZ_CP007031.1	Marichromatium purpuratum 984, complete genome	3779112	67.9	37.9523	0.0304636	165.587	0.00927152	359.013	0.0172185	ND
NC_010545.1	Corynebacterium urealyticum DSM 7109, complete sequence	2369219	64.2	33.2759	0.038055	103.955	0.0211416	259.182	0.02537	CI
NZ_CP007139.1	Fimbriimonas ginsengisoli Gsoil 348 chromosome, complete genome	5231762	60.8	73.2155	0.0105163	133.004	0.00764818	261.747	0.0325048	ND
NC_023150.1	Rhodococcus pyridinivorans SB3094, complete sequence	5227080	68	177.794	0.000956938	382.63	0	724.739	0	CI
NZ_AP012273.1	Thiolapillus brandeum DNA, complete genome	3129662	56.3	110.138	0.0048	200.5	0.0016	359.619	0.008	ND
NZ_CP007145.1	Hymenobacter swuensis DY53, complete genome	4904241	59.7	39.1538	0.0173469	90.8394	0.0163265	301.834	0.022449	ND
NZ_CP009215.1	Corynebacterium ureicelerivorans strain IMMIB RIV-2301 chromosome, complete genome	2279990	65	32.5433	0.0395604	107.992	0.0153846	322.607	0.00659341	CI
NZ_CP007220.1	Mycobacteroides chelonae CCUG 47445 chromosome, complete genome	5029817	63.9	55.0803	0.0109453	125.027	0.0079602	200.334	0.079602	ND
NZ_CP011546.1	Corynebacterium uterequi strain DSM 45634 chromosome, complete genome	2419437	65.5	55.3979	0.0227743	106.541	0.0227743	326.672	0.00828157	CI
NZ_AP012333.1	Parascardovia denticolens DSM 10105 = JCM 12538 DNA, complete genome	1890857	58.3	55.5303	0.00793651	118.523	0.0132275	308.149	0.00793651	ND
NZ_AP012334.1	Scardovia inopinata JCM 12537 DNA, complete genome	1797862	48.6	775.771	0	779.457	0	1880.64	0	ND
NZ_AP012541.1	Lactobacillus paracasei subsp. paracasei JCM 8130 chromosome, complete genome	2995875	46.6	3821.2	0	1832.81	0	4683.3	0	ND
NZ_CP004353.1	Corynebacterium vitaeruminis DSM 20294, complete genome	2931780	65.5	36.9313	0.0409556	109.683	0.0170648	279.975	0.0204778	CI
NZ_AP012549.1	Cyanobacterium endosymbiont of Epithemia turgida isolate EtSB Lake Yunoko DNA, complete genome	2794318	33.4	3189.97	0	2031.24	0	5578.51	0	ND
NZ_CP007457.1	Bifidobacterium pseudolongum PV8-2 chromosome, complete genome	2032698	63.3	23.5242	0.0566502	77.478	0.0344828	255.971	0.0270936	ND
NZ_AP013028.1	Wolbachia endosymbiont of Cimex lectularius DNA, complete genome	1250060	36.3	472651	0	53668.6	0	NA	NA	ND
NZ_AP013035.1	Thermosulfidibacter takaii ABI70S6 chromosome, complete genome	1816670	43	4001.07	0	2800.7	0	7577.01	0	ND
NZ_AP013042.1	Endosymbiont of Bathymodiolus septemdierum str. Myojin knoll DNA, complete genome	1469434	38.7	1893.19	0	4218.53	0	10856.4	0	ND
NZ_AP014509.1	Thermotoga caldifontis AZM44c09 DNA, complete genome	2014912	51.3	1085.34	0	1398.74	0	2851.6	0	ND
NZ_AP014510.1	Thermotoga profunda AZM34c06 DNA, complete genome	2187612	38.8	7464.69	0	4647.62	0	26190.4	0	ND
NZ_AP014548.1	Nonlabens marinus S1-08 chromosome	2915920	39.7	NA	NA	NA	NA	NA	NA	ND
NZ_AP014631.1	Mycoplasma canadense strain HAZ360_1 isolate Mycoplasma canadense #HAZ360_1 chromosome, complete genome	693241	24.3	8298.05	0	5697.87	0	NA	NA	ND
NZ_AP014633.1	Thioploca ingrica DNA, complete genome	4810005	41.2	513.144	0	941.553	0	2038.16	0	ND
NZ_AP014642.1	Leptolyngbya boryana dg5 DNA, complete genome, strain: dg5	6176365	47	7943.93	0	2383.06	0	5699.53	0	ND
NZ_CP007494.1	Bordetella holmesii ATCC 51541, complete genome	3699674	62.7	13.9005	0.173207	39.2245	0.179973	140.752	0.309878	ND
NZ_AP014657.1	Mycoplasma arginini strain HAZ145_1 isolate Mycoplasma arginini #HAZ145_1 chromosome, complete genome	678592	26.4	16137	0	6982.21	0	NA	NA	ND
NZ_AP014680.1	Lactobacillus hokkaidonensis JCM 18461 strain LOOC260 chromosome, complete genome	2277985	38.1	7343.72	0	2116.43	0	9724.54	0	ND
NZ_CP010536.1	Cupriavidus basilensis strain 4G11 chromosome main, complete sequence	4522716	65.3	16.4212	0.129425	49.7	0.100664	164.902	0.172566	CI
NZ_CP010537.1	Cupriavidus basilensis strain 4G11 chromosome secondary, complete sequence	3898767	64.7	15.6017	0.132221	41.3631	0.154044	149.665	0.2362	CI
NZ_AP014724.1	Sulfurospirillum cavolei strain UCH003 chromosome, complete genome	2698323	43.9	314.055	0	963.912	0	2735.32	0	ND
NZ_AP014808.1	Lactobacillus acetotolerans DNA, complete genome, strain: NBRC 13120	1704859	36.7	1995.35	0	2522.9	0	9873.67	0	ND
NZ_AP014924.1	Limnochorda pilosa strain HC45 chromosome, complete genome	3817036	69.7	269.534	0	414.482	0	748.061	0	ND
NZ_AP014945.1	Caldimicrobium thiodismutans DNA, complete genome	1814952	38.3	6063.48	0	5142.26	0	14332.4	0	ND
NZ_CP008714.1	Xanthomonas translucens pv. undulosa strain Xtu 4699 chromosome, complete genome	4561137	68.1	25.424	0.0449561	93.0584	0.0230263	290.867	0.0361842	ND
NZ_CP002190.1	Bdellovibrio bacteriovorus W, complete genome	3006992	43.3	65910	0	8161.03	0	18538.7	0	ND
NZ_CP002701.1	Buchnera aphidicola str. G002 (Myzus persicae) strain G002 chromosome, complete genome	643517	25.4	18870.8	0	7459.33	0	NA	NA	ND
NZ_CP003679.1	Treponema pallidum subsp. pallidum str. Sea 81-4 chromosome, complete genome	1139203	52.8	226.383	0	666.912	0	NA	NA	ND
NZ_CP003915.1	Advenella mimigardefordensis DPN7 chromosome, complete genome	4740516	54.3	75.189	0.00949367	241.511	0.00316456	399.098	0.0105485	ND
NZ_CP004006.1	Legionella oakridgensis ATCC 33761 = DSM 21215 chromosome, complete genome	2722964	40.9	933.843	0	2335.48	0	5971.84	0	ND
NZ_CP008802.1	Actinotignum schaalii strain CCUG 27420 chromosome, complete genome	2159306	62.2	18.0566	0.0928074	105.204	0.0162413	276.999	0.0139211	ND
NZ_CP010516.1	Cupriavidus gilardii CR3 chromosome 1, complete sequence	3539530	67.4	20.2757	0.0707214	74.8133	0.0410184	222.236	0.0721358	CI
NZ_CP009122.1	Sphingopyxis fribergensis strain Kp5.2	4993584	63.9	30.6505	0.0450902	66.6694	0.0450902	180.497	0.118236	ND
NC_007973.1	Cupriavidus metallidurans CH34, complete genome	3928089	63.8	19.3829	0.0802548	48.3507	0.103185	144.482	0.247134	CI
NC_015726.1	Cupriavidus necator N-1 chromosome 1, complete sequence	3872936	66.5	28.4867	0.0348837	79.5034	0.0284238	214.148	0.0645995	CI
NZ_CP026747.1	Devosia sp. I507 chromosome	4005916	61.9	35.6227	0.0274657	60.6527	0.0536829	147.57	0.234707	CI
NZ_CP014841.1	Dyella thiooxydans strain ATSB10, complete genome	4227172	68	40.8406	0.0272189	98.4007	0.0177515	284.108	0.0343195	CI
NZ_CP005286.1	Corynebacterium humireducens NBRC 106098 = DSM 45392, complete genome	2681312	68.6	279.171	0	518.396	0	890.404	0	CI
NZ_CP005745.1	Borrelia coriaceae Co53, complete genome	912832	29.3	61859.7	0	11009.3	0	NA	NA	ND
NZ_CP005973.1	Photobacterium gaetbulicola Gung47 chromosome 1, complete sequence	2052529	47.9	426.833	0	324.944	0	955.446	0	ND
NC_014121.1	Enterobacter cloacae subsp. cloacae ATCC 13047 chromosome, complete genome	5314581	54.8	21.8478	0.0696798	173.651	0.0122411	291.624	0.0348399	CD
NZ_CP006019.1	Palaeococcus pacificus DY20341 chromosome, complete genome	1859370	43	3529.85	0	3654.07	0	9178.69	0	ND
NZ_CP025958.1	Gemmata obscuriglobus strain DSM 5831 chromosome	8998893	67.4	65.8998	0.0133407	174.292	0.0100056	319.783	0.0305725	CI
NZ_CP006571.1	Chlamydia avium 10DC88, complete genome	1041170	36.9	98282.2	0	6992.24	0	NA	NA	ND
NC_009328.1	Geobacillus thermodenitrificans NG80-2, complete genome	3550319	49	65.5331	0.00985915	206.95	0.00422535	480.179	0.00140845	CI
NZ_CP014335.1	Geobacillus thermoleovorans strain KCTC 3570, complete genome	3450609	52.4	49.4751	0.0144928	187.306	0.00869565	471.349	0.00434783	CI
NZ_CP006681.1	Spiroplasma culicicola AES-1 chromosome, complete genome	1175131	26.4	9213.14	0	7506.28	0	NA	NA	ND
NZ_CP006683.1	Melissococcus plutonius S1, complete genome	1896191	31.4	5750.39	0	1293.72	0	11848.3	0	ND
NZ_CP006694.1	Leptospira santarosai serovar Shermani str. LT 821 chromosome I, complete sequence	3659905	41.8	2214.41	0	2224.82	0	4413.55	0	ND
NZ_CP009429.1	Sphingopyxis macrogoltabida strain 203, complete genome	5174928	65.1	39.626	0.0290135	82.5541	0.032882	211.364	0.073501	ND
NZ_CP006720.1	Spiroplasma mirum ATCC 29335 strain SMCA, complete genome	1132608	29.4	4354.09	0	4400.99	0	NA	NA	ND
NZ_CP006764.1	Corynebacterium doosanense CAU 212 = DSM 45436, complete genome	2671798	66.8	121.02	0.00187266	258.989	0	428.658	0	CI
NZ_CP009450.1	Pluralibacter gergoviae strain FB2 chromosome, complete genome	5489680	59.1	11.4938	0.20237	73.6147	0.0492252	193.199	0.101185	ND
NZ_CP006842.1	Corynebacterium glyciniphilum AJ 3170 chromosome, complete genome	3509786	64.8	162.919	0.00142653	241.21	0.00142653	406.105	0.00142653	CI
NZ_CP006850.1	Nocardia nova SH22a chromosome, complete genome	8348532	67.8	183.542	0.00119832	449.659	0.000599161	541.016	0.00119832	ND
NZ_CP006867.1	Ignicoccus islandicus DSM 13165, complete genome	1394664	44.9	1341.24	0	1457.15	0	5651.51	0	ND
NZ_CP006905.1	Clostridium baratii str. Sullivan chromosome, complete genome	3153266	28.3	12829.2	0	7680.97	0	12059.3	0	ND
NZ_CP006933.1	Methanobacterium formicicum strain BRM9, complete genome	2449987	41.3	868.097	0	1549.57	0	3115.03	0	ND
NZ_CP006934.1	Spiroplasma sabaudiense Ar-1343 chromosome, complete genome	1075953	30.2	10017.8	0	5491.88	0	NA	NA	ND
NZ_CP006951.1	Dehalococcoides mccartyi CG5 chromosome, complete genome	1362151	47.2	1532.59	0	1880.7	0	4587.05	0	ND
NZ_CP006965.1	Thermococcus paralvinellae strain ES1 chromosome, complete genome	1957742	40.3	1520.44	0	3346.8	0	9355.44	0	ND
NZ_CP007028.1	Thermocrinis ruber strain DSM 23557, complete genome	1521037	45.2	4253.98	0	4447.53	0	10451.3	0	ND
NC_014313.1	Hyphomicrobium denitrificans ATCC 51888, complete sequence	3638969	60.8	42.5075	0.0151307	74.264	0.0343879	196.397	0.0715268	CI
NZ_CP007030.1	Thiomicrospira aerophila AL3 chromosome, complete genome	2158359	45.9	615.052	0	1289.04	0	2783.37	0	ND
NC_022997.1	Hyphomicrobium nitrativorans NL23, complete sequence	3653837	63.9	31.5739	0.0342466	72.3426	0.0383562	185.023	0.10411	CI
NZ_CP007032.1	Desulfitobacterium metallireducens DSM 15288, complete genome	3176073	41.9	1405.39	0	824.19	0	2803.32	0	ND
NZ_CP007033.1	Dehalobacter restrictus DSM 9455 strain PER-K23 chromosome, complete genome	2943336	44.6	395.181	0	855.587	0	1993.53	0	ND
NZ_CP007034.1	Barnesiella viscericola DSM 18177, complete genome	3076856	51.7	75.5709	0.00650407	174.61	0.00487805	407.986	0.0113821	ND
NZ_CP007035.1	Niabella soli DSM 19437, complete genome	4697343	45.2	1172.58	0	2204.81	0	4061.72	0	ND
NZ_HG322949.1	Janthinobacterium agaricidamnosum NBRC 102515 = DSM 9628, complete genome	5949001	61.1	14.0358	0.156434	50.0773	0.0967199	163.629	0.156434	CI
NZ_CP007051.1	Desulfurella acetivorans A63, complete genome	1816487	32.1	19582.1	0	8763.67	0	16796.7	0	ND
NZ_CP007055.1	Halostagnicola larsenii XH-48, complete genome	2789326	61.9	136.34	0.00359066	236.51	0	495.288	0.00179533	ND
NZ_CP007062.1	Fusobacterium nucleatum subsp. animalis 7_1, complete genome	2507720	27	32867.7	0	8311.94	0	23530.2	0	ND
NZ_CP009553.3	Pandoraea pnomenusa strain DSM 16536, complete genome	5389285	64.9	33.3839	0.0334262	80.5342	0.0306407	199.853	0.0891365	ND
NZ_CP007140.1	Thermococcus guaymasensis DSM 11113, complete genome	1920914	52.9	308.756	0	596.401	0	1700.69	0	ND
NZ_CP007141.1	Pseudothermotoga hypogea DSM 11164 = NBRC 106472 chromosome, complete genome	2165416	49.5	2037.53	0	2123.64	0	5395.03	0	ND
NZ_CP007142.1	Gynuella sunshinyii YC6258, complete genome	6475959	48.6	190.539	0.000772201	415.979	0	652.417	0.0015444	ND
NZ_CP011636.1	Klebsiella oxytoca strain CAV1374, complete genome	6257473	55.7	18.9833	0.0831335	180.152	0.00559552	330.005	0.0175859	CD
NZ_CP007152.1	Marinobacter salarius strain R9SW1 chromosome, complete genome	4616532	57.1	89.8613	0.00650054	160.161	0.00541712	294.787	0.028169	ND
NZ_CP007154.1	Mycoplasma bovoculi M165/69 chromosome, complete genome	760240	28.2	14192.5	0	4271.33	0	NA	NA	ND
NZ_CP007155.1	Kutzneria albida DSM 43870 chromosome, complete genome	9874926	70.6	393.422	0	662.015	0	809.179	0.000506586	ND
NZ_CP009788.1	Geobacter pickeringii strain G13 chromosome, complete genome	3618700	62.3	44.1451	0.0165975	76.6818	0.0318119	207.861	0.0719225	ND
NZ_CP007201.1	Sulfurospirillum multivorans DSM 12446 chromosome, complete genome	3175729	40.9	2311.83	0	1417.64	0	2883.92	0	ND
NZ_CP007202.1	Siansivirga zeaxanthinifaciens CC-SAMT-1, complete genome	3303986	33.5	3695.88	0	2314.04	0	8675.07	0	ND
NZ_CP007203.1	Nodularia spumigena CCY9414 chromosome	5462271	41.2	5911.56	0	1845.16	0	4788.97	0	ND
NZ_CP007208.1	Staphylococcus xylosus strain HKUOPL8 chromosome, complete genome	2836901	32.8	18895.7	0	4635.17	0	14788.2	0	CI
NZ_CP007215.2	Kosakonia sacchari SP1 chromosome, complete genome	4902027	53.7	35.675	0.0306122	330.996	0.00204082	522.115	0.00612245	ND
NZ_CP010311.1	Geoalkalibacter subterraneus strain Red1 chromosome, complete genome	3475523	57	38.9636	0.028777	110.649	0.0115108	214.296	0.0733813	ND
NZ_CP007229.1	Mycoplasma dispar strain ATCC 27140, complete genome	1084449	29	8201.04	0	6151.79	0	NA	NA	ND
NZ_CP007264.1	Thermococcus nautili strain 30-1, complete genome	1976356	54.8	339.441	0	609.407	0	3135.11	0	ND
NZ_CP007287.1	Bifidobacterium coryneforme strain LMG18911 chromosome, complete genome	1755151	60.5	95.8119	0.00854701	172.494	0.002849	367.679	0	ND
NZ_CP010409.1	Xanthomonas sacchari strain R1, complete genome	4497453	68.9	32.0825	0.025584	125.774	0.0155729	318.349	0.0266963	ND
NZ_CP010415.1	Azotobacter chroococcum NCIMB 8003 chromosome, complete genome	4591803	66.3	27.3565	0.040305	57.7174	0.0599129	161.518	0.175381	ND
NZ_CP007445.1	Gilliamella apicola strain wkB1 chromosome, complete genome	3139412	33.6	7845.2	0	2969.14	0	8412.63	0	ND
NZ_CP007446.1	Snodgrassella alvi wkB2 chromosome, complete genome	2527978	41.3	504.935	0	1026.32	0	1965.43	0	ND
NZ_CP007451.1	Draconibacterium orientale strain FH5T, complete genome	5132075	41.3	1159.82	0	1475.03	0	3525.26	0	ND
NZ_CP007452.1	Peptoclostridium acidaminophilum DSM 3953 chromosome, complete genome	2246262	44	1058.42	0	827.223	0	2274.84	0	ND
NZ_CP014762.1	Klebsiella pneumoniae strain KPNIH39, complete genome	5351509	57.3	14.709	0.134579	142.958	0.0102804	315.798	0.0280374	CD
NZ_CP007481.1	Neorickettsia helminthoeca str. Oregon, complete genome	884232	41.7	9832.09	0	6165	0	NA	NA	ND
NZ_CP007490.1	Rhodoluna lacicola strain MWH-Ta8 chromosome, complete genome	1430433	51.5	2286.4	0	1062.28	0	4024.09	0	ND
NC_016845.1	Klebsiella pneumoniae subsp. pneumoniae HS11286 chromosome, complete genome	5333942	57.5	14.5304	0.141651	142.595	0.00938086	344.995	0.0168856	CD
NZ_CP007501.1	Polynucleobacter duraquae strain MWH-MoK4, complete genome	2026292	45.2	1550.3	0	1853.92	0	4790.24	0	ND
NZ_CP043489.1	Labrys neptuniae strain KNU-23 chromosome 1	5388854	64	48.1828	0.0167131	70.138	0.0436397	176.698	0.114206	CI
NZ_CP007514.1	Rubrobacter radiotolerans strain RSPS-4, complete genome	2875491	66.9	225.692	0.00173913	393.86	0	727.754	0	ND
NZ_CP007520.1	Mycoplasma yeatsii GM274B chromosome, complete genome	895051	25.7	11530.6	0	8772.04	0	NA	NA	ND
NZ_CP007521.1	Mycoplasma californicum strain ST-6 chromosome, complete genome	793841	30.8	11625.2	0	7144.12	0	NA	NA	ND
NZ_CP007536.1	Nitrososphaera viennensis EN76 chromosome, complete genome	2527938	52.7	206.481	0	237.506	0	534.027	0	ND
NZ_CP007541.1	Coxiella endosymbiont of Amblyomma americanum, complete genome	656901	34.6	51490	0	10473.3	0	NA	NA	ND
NZ_CP007547.1	Elizabethkingia anophelis NUHP1 chromosome, complete genome	4369828	35.6	3851.45	0	1686.33	0	7279.25	0	ND
NZ_CP013141.1	Lysobacter antibioticus strain ATCC 29479 genome	5765176	66.8	18.6878	0.0884649	65.5541	0.0607112	215.67	0.0815265	CI
NZ_CP007585.1	Mycoplasma flocculare ATCC 27399 strain Ms42 chromosome, complete genome	778866	29	5334.75	0	5885.41	0	NA	NA	ND
NZ_CP007601.1	Staphylococcus capitis subsp. capitis strain AYP1020 chromosome, complete genome	2443604	33	8305.45	0	4027.12	0	11685.3	0	CI
NZ_CP010802.1	Desulfuromonas soudanensis strain WTL chromosome, complete genome	3958620	61.2	35.2348	0.0303413	65.938	0.0543616	164.434	0.175727	ND
NZ_CP007739.1	Bacillus methanolicus MGA3, complete genome	3337035	38.7	1228.52	0	1272.69	0	3899.91	0	CD, CI
NZ_CP007757.1	Halomonas campaniensis strain LS21, complete genome	4074048	52.6	180.468	0.0012285	309.488	0.002457	561.866	0.002457	ND
NZ_CP007770.1	Campylobacter insulaenigrae NCTC 12927 chromosome, complete genome	1465081	28.2	40292	0	11548.3	0	43320.1	0	ND
NZ_CP007774.1	Campylobacter volucris LMG 24379 chromosome, complete genome	1517949	28.6	35397.1	0	15255	0	39266.8	0	ND
NZ_CP007790.1	Corynebacterium marinum DSM 44953, complete genome	2607268	68.1	151.026	0.00191939	271.194	0.00191939	654.774	0	CI
NZ_CP007806.1	Brevibacillus laterosporus LMG 15441 chromosome, complete genome	5114147	41.1	4202.15	0	773.912	0	3741.25	0	ND
NZ_CP011130.1	Lysobacter capsici strain 55, complete genome	6391889	66.6	18.4809	0.0907668	65.2779	0.0492958	185.573	0.120501	CI
NZ_CP008747.1	Staphylococcus hyicus strain ATCC 11249 chromosome, complete genome	2472129	35.6	5648.8	0	1586.42	0	9394.78	0	CI
NZ_CP008796.1	Thermodesulfobacterium commune DSM 2178 chromosome, complete genome	1764045	37	3106.53	0	5450.42	0	12459.4	0	ND
NZ_CP013140.1	Lysobacter enzymogenes strain C3 genome	6157384	69.9	23.2897	0.058489	108.051	0.0194963	321.412	0.0276198	CI
NZ_CP008849.1	Alteromonas australica strain H 17, complete genome	4308833	44.9	2482.45	0	2965.7	0	4504.5	0	ND
NZ_CP008874.1	Halanaeroarchaeum sulfurireducens strain HSR2, complete genome	2085482	63.3	115.221	0.00479616	204.291	0.00239808	433.094	0	ND
NZ_CP008876.1	Terribacillus goriensis strain MP602, complete genome	3488643	42.9	5572.45	0	1314.65	0	5354.54	0	ND
NZ_CP008887.1	Thermococcus eurythermalis strain A501 chromosome, complete genome	2122535	53.5	241.145	0	441.692	0	867.543	0	ND
NZ_CP008889.1	Dermacoccus nishinomiyaensis strain M25, complete genome	3029021	69.1	342.255	0	747.419	0	1225.82	0	CI
NZ_CP008918.1	Pasteurella multocida strain ATCC 43137 chromosome, complete genome	2271840	40.4	3139.77	0	1969.16	0	8543.44	0	ND
NZ_CP010855.1	Marinovum algicola DG 898 chromosome, complete genome	3727131	65.6	40.4069	0.0322148	106.875	0.0187919	250.587	0.0456376	ND
NZ_CP008953.1	Amycolatopsis japonica strain MG417-CF17 chromosome, complete genome	8961318	68.9	290.501	0.000558036	559.693	0	734.672	0.00167411	ND
NZ_CP009043.1	Campylobacter iguaniorum strain 1485E chromosome, complete genome	1684608	35.9	10208.4	0	6771.65	0	20342.2	0	ND
NZ_CP009056.1	Frischella perrara strain PEB0191, complete genome	2692351	34.1	2576.06	0	2058.86	0	9733.48	0	ND
NZ_CP009110.1	Amycolatopsis methanolica 239, complete genome	7237391	71.5	454.775	0	976.405	0	1030.06	0	ND
NZ_CP009117.1	Borreliella valaisiana Tom4006 chromosome, complete genome	912160	28.1	53515.2	0	13306.9	0	NA	NA	ND
NZ_CP010904.1	Kiritimatiella glycovorans strain L21-Fru-AB chromosome, complete genome	2949723	63.3	36.0957	0.0203735	68.1435	0.0424448	188.193	0.108659	ND
NZ_CP009149.1	Methanocaldococcus bathoardescens strain JH146, complete genome	1607556	30.8	8252.21	0	8769.69	0	19361.4	0	ND
NZ_CP009159.1	Actinobacillus suis ATCC 33415 chromosome, complete genome	2501598	40.2	1076.7	0	1943.79	0	4721.57	0	ND
NZ_CP009170.1	Thermoanaerobacter kivui strain DSM 2030 chromosome, complete genome	2397824	35	767.234	0	1965.4	0	8082.95	0	ND
NZ_CP010951.1	Ramlibacter tataouinensis strain 5-10 chromosome, complete genome	4916630	67.6	76.1365	0.00915565	120.186	0.0162767	260.093	0.0457782	ND
NZ_CP011047.1	Cronobacter sakazakii strain ATCC 29544, complete genome	4511265	56.7	14.189	0.14745	161.799	0.00886918	262.708	0.04102	ND
NC_014923.1	Mesorhizobium ciceri biovar biserrulae WSM1271 chromosome, complete genome	6264489	62.7	29.5006	0.0423323	43.5016	0.126997	127.621	0.389776	CI
NZ_CP009224.1	Weissella ceti strain WS105 chromosome, complete genome	1390397	40.7	7188.14	0	1500.45	0	8759.84	0	ND
NZ_CP009228.1	Treponema putidum strain OMZ 758 chromosome, complete genome	2796913	37.3	590.053	0	1994.92	0	3870.34	0	ND
NZ_CP009238.1	Basilea psittacipulmonis DSM 24701 chromosome, complete genome	1959069	40.3	2642.1	0	1876.12	0	6855.3	0	ND
NZ_CP011144.1	Pseudoxanthomonas suwonensis strain J1 chromosome, complete genome	3891720	70.2	47.3944	0.0128535	127.05	0.0115681	364.825	0.0179949	ND
NZ_CP009244.1	Corynebacterium ammoniagenes DSM 20306 strain 9.6	2790185	55.5	32.321	0.0430108	215.116	0.00179211	580.515	0	CI
NZ_AP014704.1	Methylobacterium aquaticum DNA, complete genome, strain: MA-22A	5348274	71.1	52.5618	0.0187091	161.55	0.00748363	339.611	0.02058	CI
NZ_CP011307.1	Intestinimonas butyriciproducens strain AF211 chromosome, complete genome	3376475	59.1	41.3597	0.0177778	134.685	0.0103704	268.666	0.037037	ND
NZ_CP009247.1	Corynebacterium frankenforstense DSM 45800 strain ST18, complete genome	2604152	71.5	344.794	0	919.7	0	1180.19	0	CI
NZ_CP009248.1	Corynebacterium sphenisci DSM 44792, complete genome	2594799	74.7	179.58	0.0019305	781.869	0	1089.29	0	CI
NZ_CP011310.1	Erythrobacter atlanticus strain s21-N3, complete genome	3012400	58.2	43.7138	0.0182724	127.641	0.00664452	284.512	0.0149502	ND
NZ_CP009251.1	Corynebacterium stationis strain 622=DSM 20302, complete genome	2808767	54.8	51.5428	0.0142602	237.701	0.00178253	715.339	0	CI
NZ_CP009253.1	Buchnera aphidicola (Aphis glycines) strain BAg chromosome, complete genome	628164	25.6	13741.7	0	5747.48	0	NA	NA	ND
NZ_CP009257.1	Acinetobacter baumannii strain AB030 chromosome, complete genome	4335793	39	740.923	0.0011534	1682.03	0	2983.17	0	CD, CI
NZ_CP009264.1	Vibrio coralliilyticus strain OCN014 chromosome 1, complete sequence	3463115	45.7	4980.72	0	2269.83	0	4158.5	0	ND
NZ_CP009268.1	Clostridium pasteurianum DSM 525 = ATCC 6013 strain DSM 525 chromosome, complete genome	4352101	29.9	14141	0	5960.96	0	10313.2	0	ND
NZ_CP009285.1	Paenibacillus borealis strain DSM 13188, complete genome	8156808	51.4	131.686	0.00367872	283.512	0.00429185	495.503	0.00919681	CI
NC_011894.1	Methylobacterium nodulans ORS 2060, complete genome	7772460	68.9	43.1407	0.0186615	110.553	0.01287	205.168	0.0836551	CI
NZ_CP009288.1	Paenibacillus durus strain DSM 1735, complete genome	6038347	50.8	43.3443	0.024855	207.503	0.003314	378.28	0.018227	CI
NZ_CP011367.1	Thioalkalivibrio versutus strain D301, complete genome	2969361	66	43.2952	0.0134907	105.168	0.0134907	216.77	0.0640809	ND
NZ_CP009312.1	Lawsonella clevelandensis strain X1036 chromosome, complete genome	1860551	58.6	84.7242	0.00537634	140.936	0.00268817	363.579	0	ND
NZ_CP009313.1	Streptomyces nodosus strain ATCC 14899 chromosome	7714110	70.9	430.84	0	765.081	0	868.704	0	ND
NZ_CP011387.1	Deinococcus puniceus strain DY1, complete genome	2971983	62.6	19.4914	0.0841751	89.3542	0.0185185	245.856	0.03367	ND
NZ_CP009354.1	Vibrio tubiashii ATCC 19109 chromosome 1, complete sequence	3294490	45.1	3457.75	0	3329.15	0	6593.87	0	ND
NZ_CP009416.1	Jeotgalibacillus malaysiensis strain D5 chromosome, complete genome	3516439	42.7	1837.54	0	1949.88	0	3200.72	0	ND
NZ_CP009428.1	Paenibacillus odorifer strain DSM 15391, complete genome	6812473	44.2	1495.74	0	663.098	0	1952.06	0	CI
NZ_CP011402.1	Denitrobacterium detoxificans strain NPOH1, complete genome	2446250	59.5	9.17594	0.282209	90.7623	0.0245399	263.927	0.0265849	ND
NZ_CP009438.1	Streptomyces glaucescens strain GLA.O chromosome, complete genome	7453200	73	372.759	0	911.148	0	909.297	0	ND
NZ_CP011409.1	Herbaspirillum hiltneri N3 chromosome, complete genome	4965474	60.8	16.7789	0.124874	46.6646	0.116818	175.091	0.116818	ND
NZ_CP011452.2	Altererythrobacter atlanticus strain 26DY36, complete genome	3386291	61.9	42.4332	0.0206795	86.8309	0.0177253	206.394	0.070901	ND
NZ_CP009454.1	Pantoea rwandensis strain ND04, complete genome	4327607	53.9	84.9389	0.00924855	323.796	0	596.98	0.00462428	ND
NZ_CP011454.1	Gemmatimonas phototrophica strain AP64 chromosome, complete genome	4716552	64.4	40.8582	0.019088	137.739	0.00954401	231.836	0.0402969	ND
NZ_CP009498.1	Endomicrobium proavitum strain Rsa215 chromosome, complete genome	1588979	39.3	3127.15	0	3144.16	0	12522.5	0	ND
NZ_CP009501.1	Methanosarcina thermophila TM-1, complete genome	3127379	41.2	2895.46	0	1405.9	0	4004.22	0	ND
NZ_CP009506.1	Methanosarcina siciliae T4/M, complete genome	5017558	42.9	701.671	0	626.734	0	1364.1	0	ND
NZ_CP009512.1	Methanosarcina mazei S-6, complete genome	4142816	41.4	1893.21	0	1053.87	0	2446.81	0	ND
NZ_CP009515.1	Methanosarcina lacustris Z-7289, complete genome	4139808	41.8	1382.15	0	950.092	0	2121.37	0	ND
NZ_CP009516.1	Methanosarcina horonobensis HB-1 = JCM 15518 strain HB-1 chromosome, complete genome	5018607	41.3	1794.22	0	920.349	0	1647.97	0	ND
NZ_CP009517.1	Methanosarcina barkeri 3, complete genome	4560446	39.1	4336.23	0	1438.9	0	3290.64	0	ND
NZ_CP009518.1	Methanococcoides methylutens MM1, complete genome	2394636	44	768.909	0	899.332	0	2061.6	0	ND
NZ_CP009520.1	Methanosarcina vacuolata Z-761, complete genome	4505752	39.8	3747.2	0	1244.19	0	2674.52	0	ND
NZ_CP009528.1	Methanosarcina barkeri MS, complete genome	4533209	39.2	4060.64	0	1597.34	0	3431.34	0	ND
NC_007794.1	Novosphingobium aromaticivorans DSM 12444, complete genome	3561584	65.2	29.4635	0.0337079	75.5871	0.0337079	212.347	0.0632022	CI
NZ_CP009552.1	Geoglobus acetivorans strain SBH6 chromosome, complete genome	1860815	46.8	458.463	0	1185.36	0	3126.65	0	ND
NZ_CP009291.1	Novosphingobium pentaromativorans US6-1, complete genome	3979506	63.5	28.9554	0.0314465	56.4225	0.0603774	162.371	0.177358	CI
NZ_CP017075.1	Novosphingobium resinovorum strain SA1, complete genome	3778345	65.6	28.0519	0.0384106	74.6296	0.0278146	196.089	0.0966887	CI
NZ_CP009621.1	Pontibacter korlensis strain X14-1T chromosome, complete genome	5462537	47.3	621.053	0	1025.68	0	1333.33	0	ND
NZ_CP009687.1	Clostridium aceticum strain DSM 1496 chromosome, complete genome	4201318	35.3	13504.9	0	4276.62	0	7912.36	0	ND
NZ_CP009692.1	Bacillus mycoides strain ATCC 6462 chromosome, complete genome	5255868	35.5	8009.94	0	2372.56	0	7368.88	0	CD, CI
NZ_CP009761.1	Parvimonas micra strain KCOM 1535, complete genome	1627009	28.6	9294.43	0	4898.1	0	16368.7	0	ND
NC_016935.1	Paenibacillus mucilaginosus 3016, complete genome	8739048	58.3	41.124	0.0165999	107.198	0.0137378	196.956	0.101317	CI
NZ_CP009896.1	Pimelobacter simplex strain VKM Ac-2033D chromosome, complete genome	5637360	72.9	809.345	0	1685.91	0	2432.38	0	ND
NZ_CP009913.1	Streptococcus salivarius strain NCTC 8618, complete genome	2188923	40.1	2645.25	0	2086.21	0	6872.42	0	CI
NZ_CP009920.1	Bacillus megaterium NBRC 15308 = ATCC 14581 chromosome, complete genome	5343114	38.1	5323.74	0	1992.85	0	6126.86	0	CD, CI
NZ_CP009922.3	Streptomyces xiamenensis strain 318, complete genome	5961402	72	384.873	0	727.096	0	955.574	0	ND
NZ_CP009976.1	Cellulophaga baltica 18 chromosome, complete genome	4635105	34.7	12164	0	4565.47	0	13123.7	0	ND
NZ_CP010028.1	Deinococcus swuensis strain DY59, complete genome	3531443	67.4	40.2626	0.0325779	193.805	0.00283286	396.103	0.00424929	ND
NZ_CP010048.1	Blochmannia endosymbiont of Polyrhachis (Hedomyrma) turneri strain 675 chromosome, complete genome	749321	29.1	13848.5	0	6404.35	0	NA	NA	ND
NZ_CP010049.1	Blochmannia endosymbiont of Camponotus (Colobopsis) obliquus strain 757 chromosome, complete genome	773940	27.4	9863.74	0	8569.71	0	NA	NA	ND
NZ_CP010064.1	Enterococcus cecorum strain SA3 chromosome	2320599	36.3	4206.77	0	1115.95	0	4945.38	0	ND
NZ_CP010086.2	Clostridium beijerinckii strain NCIMB 14988, complete genome	6485394	30	8614.01	0	4898.02	0	11422.3	0	ND
NZ_CP011770.1	Croceicoccus naphthovorans strain PQ-2, complete genome	3543806	62.6	21.6067	0.0776836	50.2723	0.0974576	152.155	0.233051	ND
NZ_CP010341.1	Propionibacterium freudenreichii subsp. freudenreichii strain DSM 20271 chromosome, complete genome	2649166	67.3	154.57	0	316.893	0	543.238	0	CI
NZ_CP010350.1	Acinetobacter johnsonii XBB1, complete genome	3509795	41.4	3953.31	0	1992.44	0	4265.36	0	CD, CI
NZ_CP010401.1	Bartonella ancashensis strain 20.00 chromosome, complete genome	1467695	38.4	20653.1	0	5395.48	0	14170.2	0	ND
NZ_CP010407.1	Streptomyces vietnamensis strain GIMV4.0001 chromosome, complete genome	8867142	72.1	525.055	0	939.715	0	919.714	0	ND
NZ_CP011786.1	Bifidobacterium actinocoloniiforme DSM 22766 chromosome, complete genome	1830060	62.7	35.1744	0.0273224	85.7525	0.0300546	256.295	0.0218579	ND
NZ_CP011801.1	Nitrospira moscoviensis strain NSP M-1, complete genome	4589485	62	41.4574	0.0218103	71.9361	0.0359869	167.822	0.159215	ND
NZ_CP010423.1	Pragia fontium strain 24613 chromosome, complete genome	4094629	45.4	272.844	0	992.35	0	1427.14	0	ND
NZ_CP010427.1	Allofrancisella guangzhouensis strain 08HL01032 chromosome, complete genome	1658482	32	77198.5	0	17838.5	0	40582.8	0	ND
NZ_CP010429.1	Spirosoma radiotolerans strain DG5A chromosome, complete genome	7029352	49.5	177.051	0.00213523	366.892	0.00284698	879.725	0.00213523	ND
NZ_CP011805.1	Altererythrobacter marensis strain KCTC 22370, complete genome	2885033	64.7	27.262	0.05026	69.0379	0.0433276	220.947	0.05026	ND
NZ_CP010519.1	Streptomyces albus strain DSM 41398 chromosome, complete genome	8384669	72.6	506.65	0	741.365	0	839.802	0	ND
NZ_CP011883.2	Mycobacterium haemophilum DSM 44634 strain ATCC 29548, complete genome	4235765	63.9	31.9608	0.0271547	92.5603	0.012987	192.712	0.0850059	ND
NZ_CP011930.1	Herbaspirillum seropedicae strain Z67, complete genome	5509723	63.4	26.0172	0.0517711	56.1795	0.0817439	163.074	0.168937	ND
NZ_CP010783.1	Streptococcus iniae strain YSFST01-82 chromosome, complete genome	2086959	36.8	13269.4	0	3308.47	0	14161.8	0	CI
NZ_CP011971.1	Steroidobacter denitrificans strain DSM 18526, complete genome	3467246	61.7	27.7451	0.047619	60.764	0.0562771	152.061	0.20202	ND
NZ_CP012076.1	Bordetella hinzii strain F582 chromosome, complete genome	4912977	67.1	22.334	0.0743381	72.4688	0.0458248	199.458	0.086558	ND
NZ_CP012117.1	Dermabacter vaginalis strain AD1-86, complete genome	2392314	62.6	29.0615	0.0523013	94.4472	0.0230126	234.583	0.0355649	ND
NZ_CP010817.1	Myroides profundi strain D25 chromosome, complete genome	4064534	33.8	8352.16	0	3810.65	0	10642.9	0	ND
NZ_CP010820.1	Lysinibacillus fusiformis strain RB-21 chromosome, complete genome	4843789	37.6	4467.77	0	1524.92	0	6435.37	0	ND
NZ_CP010822.1	Thermus aquaticus Y51MC23, complete genome	2158963	68.1	370.359	0	775.598	0	2307.96	0	ND
NZ_CP012154.1	Wenzhouxiangella marina strain KCTC 42284, complete genome	3675202	65.3	49.5342	0.0176871	76.0257	0.0408163	214.156	0.0707483	ND
NZ_CP010835.1	Pyrococcus kukulkanii strain NCB100, complete genome	1977126	44.6	1730.76	0	1550.97	0	3256.36	0	ND
NZ_CP012199.1	Sphingopyxis granuli strain TFA, complete genome	4679853	66.2	36.5532	0.026738	73.4797	0.0395722	200.056	0.0887701	ND
NZ_CP013652.1	Paenibacillus naphthalenovorans strain 32O-Y, complete genome	5200139	49.7	34.0941	0.0461538	196.842	0.00480769	431.368	0.0278846	CI
NZ_CP010899.1	Spiroplasma kunkelii CR2-3x chromosome, complete genome	1463926	25	6712.19	0	3682.37	0	18007.9	0	ND
NZ_CP012401.1	Azospirillum thiophilum strain BV-S chromosome 1, complete sequence	3037424	68	33.3493	0.0428336	146.255	0.00823723	326.051	0.00988468	ND
NZ_CP012661.1	Defluviimonas alba strain cai42 chromosome, complete genome	4738298	66.7	36.4783	0.0253432	104.34	0.0190074	240.561	0.0506864	ND
NZ_CP010975.1	Kangiella geojedonensis strain YCS-5, complete genome	2495242	43.8	8794.84	0	2993.8	0	7939.23	0	ND
NZ_CP010978.1	Pelosinus fermentans JBW45 chromosome, complete genome	5380816	39.5	422.926	0	599.809	0	2244.8	0	ND
NZ_CP011007.1	Bacillus pumilus strain SH-B9, complete genome	3787586	41.6	3984.05	0	1746.33	0	4867.48	0	CD, CI
NZ_CP011008.1	Bacillus simplex strain SH-B26, complete genome	5345500	39.9	1212.69	0	810.597	0	3067.84	0	CD, CI
NZ_CP011013.1	Lactobacillus mucosae LM1 chromosome, complete genome	2326299	46.5	200.826	0.00215054	542.283	0	2015	0	ND
NZ_CP011028.1	Pseudoalteromonas espejiana strain ATCC 29659 chromosome I, complete sequence	3720756	40.4	3162.91	0	4984.67	0	6255.02	0	ND
NZ_CP011034.1	Pseudoalteromonas translucida KMM 520 chromosome I, complete sequence	3390388	40.2	2203.69	0	5165.12	0	5794.75	0	ND
NZ_CP011039.1	Pseudoalteromonas spongiae UST010723-006 chromosome I, complete sequence	3154175	41	8237.26	0	6187.64	0	12318.9	0	ND
NZ_CP012669.1	Altererythrobacter epoxidivorans strain CGMCC 1.7	2786256	61.5	42.9996	0.02693	87.8483	0.0251346	208.266	0.0754039	ND
NZ_CP011058.1	Paenibacillus beijingensis strain DSM 24997 chromosome, complete genome	5749967	52.5	38.8105	0.0295909	208.897	0.00348129	352.717	0.0234987	CI
NZ_CP011071.1	Muricauda lutaonensis strain CC-HSB-11, complete genome	3274259	45	777.703	0	671.866	0	2306.43	0	ND
NZ_CP011078.1	Yersinia ruckeri strain Big Creek 74, complete genome	3699725	47.6	124.974	0.00270636	432.76	0.00135318	1101.37	0	CD
NZ_CP011096.1	Mycoplasma synoviae ATCC 25204 strain WVU1853 chromosome, complete genome	846495	28.3	7364.74	0	2794.07	0	NA	NA	ND
NZ_CP011104.1	Photorhabdus thracensis strain DSM 15199 chromosome, complete genome	5147098	44.1	86.382	0.00388727	541.835	0	612.823	0	ND
NZ_CP011112.1	Luteipulveratus mongoliensis strain MN07-A0370 genome	5420910	68.2	436.329	0	932.636	0	1432.73	0	ND
NZ_CP011125.1	Sandaracinus amylolyticus strain DSM 53668, complete genome	10327335	72	491.08	0	1157.21	0	2087.89	0	ND
NZ_CP012750.1	Glutamicibacter halophytocola strain KLBMP 5180 chromosome, complete genome	3911798	60	29.2171	0.0421995	71.756	0.0409207	191.632	0.0971867	ND
NZ_CP009286.1	Paenibacillus stellifer strain DSM 14472, complete genome	5658798	53.5	48.1512	0.0194518	166.929	0.00795756	278.618	0.0380195	CI
NZ_CP011158.1	Moraxella ovis strain 199/55, complete genome	2265514	45.4	683.362	0	949.093	0	2614.81	0	CD
NZ_CP011232.1	Kosmotoga pacifica strain SLHLJ1, complete genome	2169170	42.5	5236.17	0	1341.11	0	7253.05	0	ND
NZ_CP012946.1	Blastochloris viridis strain ATCC 19567, complete genome	3724841	67.9	32.8674	0.0349462	113.312	0.0147849	344.175	0.0107527	ND
NZ_CP011266.1	Methanobrevibacter millerae strain SM9, complete genome	2543538	31.8	7064.22	0	2233.33	0	8123.73	0	ND
NZ_CP011267.1	Geoglobus ahangari strain 234, complete genome	1770093	53.1	184.011	0	301.786	0	1070.84	0	ND
NZ_CP011269.1	Mycolicibacterium fortuitum strain CT6 chromosome, complete genome	6254616	66.2	154.217	0.0032	276.503	0.0024	373.65	0.0088	ND
NZ_CP011280.1	Sneathia amnii strain SN35 chromosome, complete genome	1330224	28.4	35821.1	0	7952.98	0	44284.3	0	ND
NZ_CP011299.1	Buchnera aphidicola (Schlechtendalia chinensis) strain SC, complete genome	607835	25.8	20773.8	0	5342.01	0	NA	NA	ND
NC_002516.2	Pseudomonas aeruginosa PAO1, complete genome	6264404	66.6	42.1583	0.0215655	92.592	0.0271565	260.589	0.0447284	CD, CI
NZ_CP011308.1	Sulfurovum lithotrophicum strain ATCC BAA-797, complete genome	2217891	44.3	1415.81	0	1391.02	0	2736.5	0	ND
NZ_CP013002.1	Caulobacter henricii strain CB4, complete genome	3864204	65.8	48.0376	0.0181347	83.7555	0.0272021	187.065	0.102332	ND
NZ_CP013067.1	Aeromonas schubertii strain WL1483 chromosome, complete genome	4400034	61.5	40.2862	0.0215909	90.8674	0.0227273	182.565	0.114773	ND
NZ_CP011312.1	Corynebacterium kutscheri strain DSM 20755 chromosome, complete genome	2354065	46.5	502.955	0	995.396	0	4042.68	0	CI
NZ_CP011340.1	Streptomyces pristinaespiralis strain HCCB 10218 chromosome, complete genome	8532592	71.5	421.585	0	797.988	0	1050.6	0	ND
NZ_CP011341.1	Rhodococcus aetherivorans strain IcdP1 chromosome, complete genome	5922748	70.6	312.825	0	595.211	0	801.015	0	CI
NZ_CP011361.2	Salimicrobium jeotgali strain MJ3, complete genome	2698725	46.5	837.669	0	850.115	0	1829.15	0	ND
NZ_CP011366.1	Salinicoccus halodurans strain H3B36 isolate soil chromosome, complete genome	2778379	44.5	1148.73	0	1187.91	0	1518.42	0	ND
NZ_CP013068.1	Pannonibacter phragmitetus strain 31801, complete genome	5318696	63.3	34.3579	0.0263405	60.5067	0.0649106	156.446	0.189087	ND
NZ_CP011371.1	[Polyangium] brachysporum strain DSM 7029, complete genome	6476147	67.5	71.5456	0.00694981	137.258	0.0123552	242.67	0.0401544	ND
NZ_CP013106.1	Halomonas huangheensis strain BJGMM-B45, complete genome	4757486	58.5	81.6344	0.0126183	137.68	0.0157729	304.207	0.0315457	ND
NZ_CP011388.1	Paenibacillus swuensis strain DY6, complete genome	5012599	48.9	72.2721	0.010978	315.834	0.000998004	596.379	0.000998004	CI
NZ_CP020603.1	Pseudomonas aeruginosa strain E6130952 chromosome, complete genome	7040952	65.9	30.7041	0.0369318	64.0158	0.0504261	163.885	0.15696	CD, CI
NZ_CP011391.1	Faecalibaculum rodentium strain ALO17 chromosome, complete genome	2542486	54	142.161	0.0019685	222.622	0.0019685	572.537	0	ND
NZ_CP014784.1	Pseudomonas alcaligenes strain NEB 585, complete genome	4406305	65.5	39.9898	0.0329171	70.0089	0.0544835	204.628	0.0828604	CD, CI
NZ_CP013200.1	Arthrobacter alpinus strain ERGS4:06, complete genome	4322479	60.6	35.5242	0.0335648	80.916	0.0347222	174.241	0.138889	ND
NZ_CP011412.1	Sedimenticola thiotaurini strain SIP-G1 chromosome, complete genome	3928944	57.6	75.6177	0.0101911	186.194	0.00254777	277.362	0.033121	ND
NZ_CP011451.1	Nitrosomonas communis strain Nm2 chromosome, complete genome	4067838	44.7	423.48	0	427.457	0	1530.38	0	ND
NZ_CP013234.1	Collimonas pratensis strain Ter91 chromosome, complete genome	5730025	58.7	15.2706	0.133508	46.046	0.117801	153.635	0.202443	ND
NZ_CP007511.1	Pseudomonas balearica DSM 6083 strain DSM6083 (=SP1402) chromosome, complete genome	4383480	64.7	24.4859	0.0627854	50.4619	0.100457	152.536	0.221461	CD, CI
NZ_CP011491.1	Mycolicibacterium vaccae 95051 chromosome, complete genome	6235754	68.6	115.443	0.00400962	247.73	0.00400962	460.342	0.010425	ND
NZ_CP011494.1	Marinobacter psychrophilus strain 20041, complete genome	3998597	53.8	85.6992	0.00750939	185.012	0.00750939	463.218	0.00625782	ND
NZ_CP011502.1	Aeromicrobium erythreum strain AR18 chromosome, complete genome	3629239	72.1	465.843	0	1055.19	0	1952.31	0	ND
NZ_CP011509.1	Archangium gephyra strain DSM 2261, complete genome	12489432	69.4	265.655	0	444.06	0	581.267	0.00480577	ND
NZ_CP011533.1	Streptomyces noursei ATCC 11455, complete genome	9815884	71.5	218.465	0	400.421	0	504.921	0.0020377	ND
NZ_CP013292.1	Rathayibacter toxicus strain WAC3373, complete genome	2346032	61.5	40.0865	0.0319829	146.596	0.0149254	330.282	0.010661	ND
NZ_CP011542.1	Corynebacterium mustelae strain DSM 45274 chromosome, complete genome	3391554	52.5	138.858	0.00147493	325.298	0.00147493	970.381	0	CI
NZ_CP015878.1	Pseudomonas citronellolis strain SJTE-3 chromosome, complete genome	7309421	67	32.1537	0.0431211	59.2718	0.0711841	178.809	0.126626	CD, CI
NZ_CP013729.1	Roseateles depolymerans strain KCTC 42856, complete genome	5681722	66.6	47.2701	0.0193662	101.642	0.022007	229.177	0.056338	ND
NZ_CP013747.1	Pseudarthrobacter sulfonivorans strain Ar51 chromosome, complete genome	5043757	64.7	60.9647	0.0119048	104.546	0.0188492	207.467	0.0704365	ND
NC_016830.1	Pseudomonas fluorescens F113, complete sequence	6845832	60.8	20.1646	0.0759679	50.2067	0.0854638	132.938	0.326516	CD, CI
NC_015556.1	Pseudomonas fulva 12-X, complete genome	4920769	63.5	26.257	0.054878	58.9467	0.0660569	178.743	0.121951	CD, CI
NZ_CP014206.1	Pseudodesulfovibrio indicus strain J2 chromosome, complete genome	3966573	63.5	61.1551	0.0201765	90.9426	0.03657	184.358	0.100883	ND
NZ_CP011803.1	Clostridium carboxidivorans P7, complete genome	5732880	29.9	15689	0	6055.07	0	12829.9	0	ND
NZ_CP014226.1	Halomonas chromatireducens strain AGD 8-3 chromosome, complete genome	3973651	62.8	46.5177	0.0163728	82.7463	0.0251889	181.861	0.0957179	ND
NZ_CP011849.2	Piscirickettsia salmonis LF-89 = ATCC VR-1361 chromosome, complete genome	3184851	39.7	1902.89	0	2494.22	0	4323.87	0	ND
NZ_CP011856.1	Spiroplasma eriocheiris strain DSM 21848 chromosome, complete genome	1365714	29.8	4712.17	0	5364.19	0	20079.8	0	ND
NZ_CP014229.1	Desulfovibrio fairfieldensis strain CCUG 45958, complete genome	3699310	60.9	23.969	0.0581867	123.845	0.0121786	241.454	0.0622463	ND
NZ_CP014230.1	Desulfomicrobium orale DSM 12838, complete genome	2783374	58.9	43.2497	0.0233813	111.002	0.0251799	223.621	0.057554	ND
NZ_LT629972.1	Pseudomonas fuscovaginae strain LMG 2158 genome assembly, chromosome: I	6592354	61.4	25.7286	0.0515933	55.0772	0.07739	135.469	0.316388	CD, CI
NZ_CP012023.1	Celeribacter marinus strain IMCC 12053, complete genome	3096705	56.2	31.0512	0.0549273	165.04	0	340.375	0.00807754	ND
NZ_CP012024.1	Bacillus smithii strain DSM 4216, complete genome	3368778	40.8	1565.26	0	1497.69	0	4620.97	0	CD, CI
NZ_CP012033.1	Lactobacillus koreensis strain 26-25, complete genome	3006812	49.2	649.85	0	435.698	0	905.201	0	ND
NZ_CP012034.1	Lactobacillus ginsenosidimutans strain EMML 3041, complete genome	2590556	36.7	22738.2	0	4011.21	0	14086.6	0	ND
NZ_CP012036.1	Nostoc piscinale CENA21 chromosome	7094556	40.5	3735.97	0	1659.45	0	3855.45	0	ND
NZ_CP012068.1	Eubacterium sulci ATCC 35585, complete genome	1739380	39.9	5813.59	0	1559.48	0	6442.76	0	ND
NZ_CP014476.1	Methylomonas denitrificans strain FJG1, complete genome	5172098	51.7	38.7292	0.0280464	156.236	0.00870406	392.88	0.0135397	ND
NZ_CP012074.1	Prevotella fusca JCM 17724 strain W1435 chromosome 1, complete sequence	1828248	44.4	2135.5	0	1512.51	0	4973.83	0	CI
NZ_LT629780.1	Pseudomonas guangdongensis strain CCTCC 2012022 genome assembly, chromosome: I	3191154	68.3	33.9488	0.0470219	85.5541	0.0360502	273.642	0.0329154	CD, CI
NZ_CP012098.1	Anaerostipes hadrus strain BPB5 chromosome, complete genome	3172613	37.3	3146.21	0	1848.44	0	6054.91	0	ND
NZ_CP014646.1	Thauera humireducens strain SgZ-1, complete genome	4171754	66.4	33.4145	0.0275779	95.5	0.0227818	252.467	0.0431655	ND
NZ_CP012150.1	Mycolicibacterium goodii strain X7B chromosome, complete genome	7105933	67.6	199.613	0	403.596	0	469.892	0.00422238	ND
NZ_CP012152.1	Anoxybacillus gonensis strain G2, complete genome	2803668	41.7	1488.33	0	1529.39	0	3304.74	0	ND
NZ_CP014671.1	Immundisolibacter cernigliae strain TR3.2	3243537	67.8	12.6165	0.171296	75.1263	0.0385802	228.418	0.0617284	ND
NZ_CP012159.1	Chondromyces crocatus strain Cm c5, complete genome	11388132	68.7	220.382	0	351.542	0.0017567	534.692	0.00614844	ND
NZ_CP012160.1	Octadecabacter temperatus strain SB1 chromosome, complete genome	3233068	54.7	271.497	0	226.046	0.00154799	1086.65	0	ND
NZ_CP012195.1	Campylobacter ureolyticus RIGS 9880 chromosome, complete genome	1641887	29.2	13390.9	0	7932.88	0	12214.4	0	ND
NZ_CP012196.1	Campylobacter gracilis strain ATCC 33236, complete genome	2281652	46.6	397.885	0	786.72	0	1987.48	0	ND
NZ_CP014674.1	Kozakia baliensis strain DSM 14400 chromosome, complete genome	2888029	57.4	24.6456	0.0606586	110.325	0.0103986	311.412	0.0121317	ND
NZ_CP012288.1	Pediococcus damnosus strain TMW 2.1	2247318	38.3	6704.92	0	3099.41	0	14704.1	0	ND
NZ_CP012328.1	Spiroplasma turonicum strain Tab4c chromosome, complete genome	1261374	24.2	19268.3	0	9278.25	0	NA	NA	ND
NZ_CP012332.1	Vulgatibacter incomptus strain DSM 27710, complete genome	4350553	68.9	186.312	0	289.254	0	650.637	0	ND
NZ_CP014687.1	Acetobacter persici strain TMW2.1	3230507	58.2	37.4158	0.0263158	128.131	0.00773994	269.012	0.0294118	ND
NZ_CP012357.1	Spiroplasma litorale strain TN-1 chromosome, complete genome	1225519	24.9	18315.3	0	6289.33	0	NA	NA	ND
NZ_CP012358.1	Oblitimonas alkaliphila strain B4199 chromosome, complete genome	2494031	47.4	1157.62	0	1449	0	3222.8	0	ND
NZ_CP012371.1	Nitrosospira briensis C-128, complete genome	3210113	53.3	52.7469	0.0124611	200.938	0.00155763	575.282	0	ND
NZ_CP012373.1	Beggiatoa leptomitoformis strain D-402 chromosome, complete genome	4265296	40.5	2684.96	0	3268.62	0	6137.24	0	ND
NZ_CP012381.1	Lactobacillus helveticus strain CAUH18, complete genome	2160583	36.8	2036.46	0	2295.11	0	6751.5	0	ND
NZ_CP014691.1	Neoasaia chiangmaiensis strain NBRC 101099 chromosome, complete genome	3407860	61.5	28.5471	0.0367107	68.0971	0.0396476	197.064	0.0763583	ND
NZ_CP012418.1	Kangiella sediminilitoris strain KCTC 23892, complete genome	2496140	43.4	4637.52	0	3099.7	0	7758.62	0	ND
NZ_CP012420.1	Rickettsia amblyommatis strain Ac37 chromosome, complete genome	1415369	32.4	13429.6	0	10785.9	0	21790.7	0	ND
NZ_CP012502.1	Bacillus beveridgei strain MLTeJB, complete genome	3582268	46.1	753.072	0	715.843	0	1104.97	0	CD, CI
NZ_CP012507.1	Kocuria palustris strain MU14/1 chromosome, complete genome	2854447	70.5	348.354	0	959.866	0	1768.11	0	CI
NZ_CP012541.1	Campylobacter concisus strain ATCC 33237 chromosome, complete genome	1840041	37.6	2193.85	0	3845.38	0	6547.14	0	ND
NZ_CP012546.1	Campylobacter pinnipediorum subsp. pinnipediorum strain RM17260 chromosome, complete genome	1782665	30.4	27296.2	0	9275.28	0	16239.1	0	ND
NZ_CP012559.1	Lactobacillus heilongjiangensis strain DSM 28069, complete genome	2790548	37.5	17565.3	0	3115.11	0	17092.7	0	ND
NZ_CP012600.1	Bacillus gobiensis strain FJAT-4402 chromosome	4597707	40.4	2532.71	0	1066.59	0	4234.4	0	CD, CI
NZ_CP012622.1	Spiroplasma cantharicola strain CC-1 chromosome, complete genome	1179577	25	15054	0	9710.33	0	NA	NA	ND
NZ_CP012643.1	Rufibacter tibetensis strain 1351, complete genome	5165513	47.3	527.949	0	643.766	0	1290.52	0	ND
NZ_CP014692.1	Acetobacter aceti strain TMW2.1	3725037	56.8	48.2488	0.0187919	126.616	0.0120805	249.234	0.0416107	ND
NZ_LT629748.1	Pseudomonas litoralis strain 2SM5 genome assembly, chromosome: I	3987942	58.5	51.1633	0.0125471	90.0032	0.0188206	211.404	0.0664994	CD, CI
NZ_CP012678.1	Psychrobacter urativorans strain R10.1	2802354	42.2	1795.94	0	4978.53	0	6684.57	0	CI
NZ_CP012712.1	Parageobacillus thermoglucosidasius strain DSM 2542 chromosome, complete genome	3873116	43.9	204.034	0	595.865	0	1291.87	0	ND
NC_009439.1	Pseudomonas mendocina ymp, complete genome	5072807	64.7	36.0435	0.0315582	64.3733	0.0581854	162.791	0.155819	CD, CI
NZ_CP012752.1	Kibdelosporangium phytohabitans strain KLBMP1111, complete genome	11759770	68.4	314.735	0.000425351	633.029	0.000425351	736.096	0.0017014	ND
NZ_CP012801.1	Bacteroides cellulosilyticus strain WH2 chromosome, complete genome	7084828	42.7	360.055	0	550.906	0	1182	0	CI
NZ_CP012808.1	Acinetobacter equi strain 114 chromosome, complete genome	3054269	34.9	7467.62	0	3120.37	0	6695.58	0	CD, CI
NZ_CP012873.1	Weissella cibaria strain CH2, complete genome	2466961	45.1	1599.47	0	1201.18	0	3044.95	0	ND
NZ_CP012890.1	Lactobacillus gallinarum strain HFD4, complete genome	2317164	36.8	1098.16	0	2615.88	0	8162.28	0	ND
NZ_CP012898.1	Algibacter alginicilyticus strain HZ22 chromosome, complete genome	3994770	31.8	9667.53	0	2702.62	0	16110.5	0	ND
NZ_CP014839.1	Pandoraea thiooxydans strain ATSB16, complete genome	4464185	63.2	14.3966	0.143498	41.6985	0.14574	126.274	0.426009	ND
NZ_CP013997.1	Pseudomonas monteilii strain USDA-ARS-USMARC-56711, complete genome	4714359	64.4	38.5688	0.0392781	64.0752	0.0573248	164.719	0.157113	CD, CI
NZ_CP012920.1	Lactobacillus kunkeei strain MP2 chromosome, complete genome	1614522	36.9	7151.8	0	2083.39	0	8569.8	0	ND
NZ_CP012938.1	Bacteroides ovatus strain ATCC 8483, complete genome	6472489	41.9	1521	0	872.09	0	2095.53	0	CI
NZ_CP014864.1	Microbulbifer thermotolerans strain DAU221 chromosome, complete genome	3938396	56.6	14.8531	0.151207	156.102	0.00635324	276.404	0.0317662	ND
NZ_CP012959.1	Aggregatibacter actinomycetemcomitans strain 624, complete genome	2367908	44.2	293.732	0	839.804	0	1489.81	0	ND
NZ_LT629751.1	Pseudomonas oryzae strain KCTC 32247 genome assembly, chromosome: I	4642193	67.4	37.5684	0.0355603	85.0646	0.0301724	231.279	0.0678879	CD, CI
NZ_CP015093.1	Pelagibaca abyssi strain JLT2014 chromosome, complete genome	4246390	65.9	39.3531	0.0212014	105.357	0.0176678	231.285	0.0588928	ND
NZ_CP013011.1	Pyrodictium delaneyi strain Su06, complete genome	2023836	53.9	163.705	0.00247525	476.618	0	985.578	0	ND
NZ_CP013021.1	Agarivorans gilvus strain WH0801, complete genome	4416600	46	1250.84	0	1650.2	0	2610.74	0	ND
NZ_CP013022.1	Francisella persica ATCC VR-331, complete genome	1540768	31.4	24810.9	0	11046.7	0	25899.3	0	ND
NZ_CP013023.1	Paenibacillus bovis strain BD3526 chromosome, complete genome	5354277	47.3	570.29	0.000934579	705.143	0.000934579	1546.46	0	CI
NZ_CP015124.1	Phaeobacter gallaeciensis strain JL2886, complete genome	4061725	61.5	37.1333	0.0320197	90.028	0.0246305	208.212	0.0714286	ND
NZ_CP015137.1	Dickeya solani IPO 2222 chromosome, complete genome	4919833	56.2	10.2267	0.236012	153.309	0.00712106	302.784	0.0274669	ND
NZ_CP015230.1	Epibacterium mobile F1926 chromosome, complete genome	3260769	59	33.3552	0.0337423	142.093	0.0122699	230.794	0.047546	ND
NZ_CP013114.1	Staphylococcus equorum strain KS1039, complete genome	2822193	33.1	5543.04	0	2892.44	0	8546.44	0	CI
NZ_CP013118.1	Salinivirga cyanobacteriivorans strain L21-Spi-D4 chromosome, complete genome	4812386	39	1866.79	0	1914.88	0	5009.39	0	ND
NZ_CP013119.1	Alcaligenes faecalis strain ZD02, complete genome	4233756	56.8	101.795	0.00827423	145.472	0.0141844	336.486	0.0189125	ND
NZ_CP013126.1	Acidipropionibacterium acidipropionici strain CGMCC 1.2	3651382	68.8	364.277	0	643.142	0	733.934	0	ND
NZ_CP013129.1	Streptomyces venezuelae strain ATCC 15439, complete genome	9054831	71.7	533.75	0	926.009	0	1047.02	0	ND
NZ_CP015243.1	Halotalea alkalilenta strain IHB B 13600 chromosome, complete genome	4387428	64.3	30.0709	0.0342075	60.1179	0.0513113	146.59	0.218928	ND
NZ_CP015249.1	Dokdonella koreensis DS-123 chromosome, complete genome	4446619	70.3	80.9623	0.00899888	195.058	0.0056243	483.725	0.00787402	ND
NZ_CP013187.1	Pseudoalteromonas phenolica strain KCTC 12086 chromosome I, complete sequence	3845520	40.8	8521.01	0	3956.06	0	6359.18	0	ND
NZ_CP013189.1	Pseudohongiella spirulinae strain KCTC 32221, complete genome	3345119	54	345.498	0.00149477	538.774	0	824.61	0	ND
NZ_CP013195.1	Prevotella enoeca strain F0113, complete genome	2861432	46.5	762.606	0	480.012	0	1215.84	0	CI
NZ_CP013197.1	Spiroplasma citri strain R8-A2 chromosome, complete genome	1599709	25.6	5798.27	0	2777.88	0	10549.1	0	ND
NZ_CP015381.1	Desulfococcus multivorans strain DSM 2059, complete genome	4455399	56.8	45.7839	0.016835	115.146	0.0157127	229.923	0.0628507	ND
NZ_CP013213.1	Erysipelothrix larvae strain LV19 chromosome, complete genome	2495108	37.4	13308.7	0	4445.81	0	12581	0	ND
NZ_CP015418.1	Rhodovulum sulfidophilum DSM 1374, complete genome	4132586	66.8	54.7884	0.0193705	118.751	0.0121065	217.107	0.0859564	ND
NZ_CP013251.1	Endozoicomonas montiporae CL-33 genome	5430256	48.5	NA	NA	NA	NA	NA	NA	ND
NZ_CP013252.1	Clostridium butyricum strain KNU-L09 chromosome 1, complete sequence	3824894	28.8	11116.6	0	9883.45	0	18297.5	0	ND
NZ_CP013254.1	Kocuria flava strain HO-9041, complete genome	3504335	74.2	155.554	0.00142857	382.896	0.00142857	733.121	0	CI
NZ_CP013259.1	Buchnera aphidicola (Diuraphis noxia), complete genome	636266	25.5	12746.4	0	5114.75	0	NA	NA	ND
NZ_CP015455.1	Pelobacter acetylenicus strain DSM 3246 chromosome, complete genome	3192352	57.4	24.6722	0.0532915	108.283	0.0188088	221.288	0.0705329	ND
NZ_LT629785.1	Pseudomonas pohangensis strain DSM 17875 genome assembly, chromosome: I	3769689	59.6	27.1927	0.0464807	72.6528	0.0411687	181.506	0.112882	CD, CI
NZ_CP013341.1	Nitrosomonas ureae strain Nm10 chromosome, complete genome	3307820	44.5	188.78	0.00151286	530.262	0	1402.47	0	ND
NZ_CP013355.1	Lutibacter profundi strain LP1 chromosome, complete genome	2966978	29.8	12452.3	0	6694.07	0	21492.4	0	ND
NZ_CP013611.1	Pseudoalteromonas rubra strain SCSIO 6842 chromosome 1, complete sequence	4532889	47.8	1087.62	0	932.457	0	1870.43	0	ND
NZ_CP013650.1	Lacimicrobium alkaliphilum strain YelD216, complete genome	4378835	50.6	703.587	0	1106.9	0	1486.2	0	ND
NZ_CP015880.1	Ensifer adhaerens strain Casida A chromosome, complete genome	4071185	62.8	36.3187	0.0208845	50.0621	0.0761671	146.517	0.230958	ND
NZ_CP013659.2	Planococcus rifietoensis strain M8, complete genome	3505011	48.5	159.823	0.0042796	391.121	0.00142653	1233.81	0	ND
NZ_CP013661.2	Planococcus kocurii strain ATCC 43650, complete genome	3472056	40.9	4778.51	0	1727.39	0	5394.05	0	ND
NZ_CP013671.1	Tenacibaculum dicentrarchi strain AY7486TD chromosome, complete genome	2918253	31.5	6952.06	0	4767.85	0	10578.7	0	ND
NZ_CP013704.1	Borrelia anserina Es isolate UTHSCSA chromosome, complete genome	906833	29.5	81473.8	0	16020.1	0	NA	NA	ND
NZ_CP015961.1	Dietzia timorensis strain ID05-A0528, complete genome	3607892	65.6	70.79	0.00970874	162.1	0.00693481	339.85	0.00832178	ND
NZ_CP016033.1	Porphyrobacter neustonensis strain DSM 9434, complete genome	3090363	65.3	26.9815	0.0598706	95.584	0.0210356	253.44	0.038835	ND
NZ_CP013862.1	Lentibacillus amyloliquefaciens strain LAM0015, complete genome	3858284	42.1	1362.69	0	1093.17	0	2748.71	0	ND
NZ_CP016094.1	Lacunisphaera limnophila strain IG16b chromosome, complete genome	4199284	66.5	29.5085	0.0429082	77.4424	0.0417163	223.983	0.0595948	ND
NZ_CP013926.1	Alteromonas stellipolaris strain LMG 21861, complete genome	4652019	43.6	4148.74	0	3859.83	0	7332.17	0	ND
NZ_CP013979.1	Agromyces aureus strain AR33, complete genome	4373124	70.4	300.703	0	597.014	0	1162.79	0	ND
NZ_CP016170.1	Bordetella bronchialis strain AU3182, complete genome	5878756	67.3	16.9305	0.102128	78.8798	0.027234	225.187	0.0578723	ND
NZ_CP014016.2	Staphylococcus simulans strain FDAARGOS_124, complete genome	2647556	36	4346.84	0	2890.63	0	8737.78	0	CI
NZ_CP014034.2	Vibrio fluvialis strain FDAARGOS_104 chromosome 1, complete sequence	1671895	49.7	302.562	0	395.723	0	844.11	0	ND
NZ_CP014056.2	Grimontia hollisae strain FDAARGOS_111 chromosome 1, complete sequence	3215321	49.7	217.147	0.00155521	416.134	0.00155521	830.647	0	ND
NZ_CP014145.1	Microterricola viridarii strain ERGS5:02, complete genome	3689726	68.7	189.005	0	457.314	0	642.183	0	ND
NZ_CP014159.1	Aerococcus christensenii strain CCUG28831 chromosome, complete genome	1634920	39.2	1682.66	0	1303.54	0	9691.04	0	ND
NZ_CP014160.1	Aerococcus sanguinicola strain CCUG43001 chromosome, complete genome	2033849	47.6	339.23	0	464.041	0	1480.26	0	ND
NZ_CP014161.1	Aerococcus urinae strain CCUG36881 chromosome, complete genome	1974262	42.6	861.031	0	1507.36	0	3394.08	0	ND
NZ_CP014163.1	Aerococcus urinaehominis strain CCUG42038B chromosome, complete genome	1831400	42.8	927.724	0	1900.23	0	3457.21	0	ND
NZ_CP014164.1	Aerococcus viridans strain CCUG4311 chromosome, complete genome	2199877	39.4	2618.11	0	1182.42	0	5677.15	0	ND
NZ_CP014167.1	Paenibacillus yonginensis strain DCY84 chromosome, complete genome	4985901	51	49.1902	0.0220662	253.893	0.00200602	501.282	0.00802407	CI
NZ_CP016210.1	Azoarcus olearius strain DQS4, complete genome	4451751	67.8	25.7264	0.0483146	99.0609	0.0224719	234.635	0.0573034	ND
NZ_CP014170.1	Clostridium tyrobutyricum strain KCTC 5387 chromosome, complete genome	3071606	31.1	8932.17	0	4500.98	0	11392.3	0	ND
NZ_CP014176.1	Clostridium argentinense strain 89G chromosome, complete genome	4662988	28.8	3481.09	0	3960.4	0	9039.91	0	ND
NZ_CP016278.1	Diaphorobacter polyhydroxybutyrativorans strain SL-205 chromosome, complete genome	4061276	66.7	31.5119	0.0344828	73.5049	0.0418719	185.899	0.114532	ND
NZ_CP014209.1	Isoptericola dokdonensis DS-3, complete genome	3826972	73.8	845.811	0	1574.56	0	2620.25	0	ND
NZ_CP014214.1	Methanogenic archaeon ISO4-H5 chromosome, complete genome	1937883	54	161.388	0.00258398	360.159	0	670.344	0	ND
NZ_CP014223.1	Anaerotignum propionicum DSM 1682 strain X2 chromosome, complete genome	3120417	38.9	1865.71	0	920.069	0	4752.53	0	ND
NZ_CP014224.1	Wenyingzhuangia fucanilytica strain CZ1127, complete genome	3427057	31.6	47213.5	0	9261.45	0	25578.4	0	ND
NC_021237.1	Pseudomonas protegens CHA0, complete genome	6867980	63.4	34.3461	0.0320466	59.6347	0.0597232	134.632	0.305171	CD, CI
NZ_CP014227.1	Capnocytophaga haemolytica strain CCUG 32990, complete genome	2688484	44.2	1106.55	0	647.014	0	3833.22	0	ND
NZ_CP014228.1	Actinomyces radicidentis strain CCUG 36733, complete genome	3051613	72.6	374.156	0	842.403	0	1506.88	0	CI
NZ_CP016364.1	Phaeobacter porticola strain P97 chromosome, complete genome	3653592	58.6	41.4948	0.0260274	142.826	0.0123288	262.833	0.0328767	ND
NZ_CP018758.1	Pseudomonas psychrotolerans strain PRS08-11306, complete genome	5271920	64.8	48.5602	0.0208729	79.6577	0.0341556	206.621	0.0777989	CD, CI
NZ_CP014232.1	Actinomyces oris strain T14V, complete genome	3042917	68.5	124.987	0.00164474	257.361	0	453.91	0	CI
NZ_CP014234.1	Moraxella osloensis strain CCUG 350, complete genome	2434688	43.9	752.864	0	3212.46	0	3995.89	0	CD
NZ_CP014263.1	Spirosoma montaniterrae strain DY10, complete genome	5797678	52.7	152.211	0.00172563	394.2	0.00172563	760.73	0.00172563	ND
NZ_CP014265.1	Methanobrevibacter olleyae strain YLM1 chromosome, complete genome	2201192	26.9	7296.87	0	6048.33	0	15262.3	0	ND
NZ_CP014281.1	Mycoplasma canis PG 14, complete genome	897443	27.2	12436.8	0	7525.28	0	NA	NA	ND
NZ_CP014327.1	Halocynthiibacter arcticus strain PAMC 20958, complete genome	4329554	53.2	73.3706	0.0127168	313.901	0	662.838	0	ND
NZ_CP014332.1	Weissella jogaejeotgali strain FOL01 chromosome, complete genome	2114163	38.8	6503.33	0	2482.07	0	6783.27	0	ND
NZ_CP016591.1	Altererythrobacter dongtanensis strain KCTC 22672, complete genome	3009495	65.8	45.0219	0.0199667	138.41	0.00665557	283.916	0.0366057	ND
NZ_CP014349.1	Borrelia hermsii HS1 isolate Browne Mountain, complete genome	922500	29.8	181547	0	18212.9	0	NA	NA	ND
NC_002947.4	Pseudomonas putida KT2440 chromosome, complete genome	6181873	61.5	31.844	0.0436893	61.8281	0.0631068	138.377	0.262945	CD, CI
NZ_CP014475.1	Mycolicibacterium phlei strain CCUG 21000 chromosome, complete genome	5349645	69.4	254.223	0.000935454	517.696	0	660.735	0.00187091	ND
NC_021499.1	Pseudomonas resinovorans NBRC 106553, complete sequence	6285863	65.6	48.4369	0.0167064	76.6728	0.0389817	195.03	0.0994431	CD, CI
NZ_CP014504.1	Pedobacter cryoconitis strain PAMC 27485, complete genome	5950539	38.8	5020.76	0	2387.4	0	4994.7	0	ND
NZ_CP014518.1	Sinomonas atrocyanea strain KCTC 3377, complete genome	4410241	71.5	313.941	0	567.842	0	904.367	0	ND
NZ_CP016830.1	Xanthomonas fragariae isolate Fap21 chromosome, complete genome	4232635	62.3	16.0123	0.120567	46.4947	0.111111	135.105	0.312057	ND
NZ_CP014544.1	Zhongshania aliphaticivorans strain SM2, complete genome	4204359	50.7	200.515	0.00119048	537.156	0	895.491	0	ND
NZ_CP014606.1	Endosymbiont 'TC1' of Trimyema compressum, complete genome	1586453	32.8	14663.9	0	7940.45	0	24947.4	0	ND
NZ_CP014608.1	Obesumbacterium proteus strain DSM 2777, complete genome	5011796	49.1	86.8816	0.00698603	268.508	0.00199601	655.597	0.00299401	ND
NZ_CP014609.1	Solibacillus silvestris strain DSM 12223, complete genome	3991226	38.6	1583.82	0	1456.94	0	4248.47	0	ND
NZ_CP014616.1	Sporosarcina psychrophila strain DSM 6497, complete genome	4674191	40.3	2417.96	0	897.188	0	2856.81	0	ND
NZ_CP017057.1	Erythrobacter litoralis strain DSM 8509, complete genome	3251353	65.2	50.4542	0.0169231	108.79	0.0138462	284.799	0.0338462	ND
NZ_CP014636.1	Vibrio vulnificus strain CECT 4999 chromosome I, complete sequence	3394464	46.3	1671.78	0	1109.57	0	2469.32	0	ND
NZ_CP009533.1	Pseudomonas rhizosphaerae strain DSM 16299 chromosome, complete genome	4688635	62	28.2068	0.0533618	53.983	0.0843116	154.81	0.167556	CD, CI
NZ_CP017114.1	Cobetia marina strain JCM 21022 chromosome, complete genome	4176400	62.4	59.2718	0.0215569	122.277	0.0191617	260.529	0.039521	ND
NZ_CP017147.1	Bosea vaviloviae strain Vaf18 chromosome, complete genome	6373793	65.5	40.8811	0.0251177	92.6643	0.0266876	219.051	0.0682889	ND
NZ_CP017305.1	Chlorobaculum limnaeum strain DSM 1677, complete genome	2797276	56.4	42.8227	0.0178891	105.535	0.0161002	228.53	0.0536673	ND
NZ_CP017448.1	Acidihalobacter prosperus strain V6 sequence	3363634	62.2	14.3357	0.14881	46.5157	0.123512	114.626	0.598214	ND
NZ_CP017561.1	Paraburkholderia sprentiae WSM5005 chromosome 1, complete sequence	3645501	63.9	25.2236	0.0548697	65.1965	0.0603567	208.057	0.0877915	ND
NZ_CP014699.1	Streptococcus pantholopis strain TA 26 chromosome, complete genome	2241302	42	1716.98	0	1833.26	0	3772.77	0	CI
NZ_CP014761.1	Leifsonia xyli strain SE134, complete genome	3596761	70.2	296.638	0	527.854	0	913.467	0	ND
NZ_LT629763.1	Pseudomonas sabulinigri strain JCM 14963 genome assembly, chromosome: I	4030203	59.9	30.0332	0.0334988	73.8684	0.0459057	174.187	0.140199	CD, CI
NZ_CP014766.1	Pontibacter akesuensis strain AKS 1T, complete genome	4713421	51	457.632	0	512.755	0	971.49	0	ND
NZ_CP014782.1	Shewanella psychrophila strain WP2, complete genome	6353406	44.3	5480.61	0	2142.17	0	3134.31	0	CI
NZ_CP018097.1	Erythrobacter gangjinensis strain CGMCC1.1	2495029	62.7	37.4162	0.0400802	77.3449	0.0380762	252.665	0.0320641	ND
NZ_CP014796.1	Salipiger profundus strain JLT2016 chromosome, complete genome	4609584	67.1	73.7191	0.00651466	166.709	0.00434311	350.569	0.00651466	ND
NZ_CP014806.1	Rummeliibacillus stabekisii strain PP9 chromosome, complete genome	3412092	37.7	4323.97	0	965.514	0	5023.11	0	ND
NZ_CP014835.1	Streptococcus halotolerans strain HTS9 chromosome, complete genome	2182100	39.2	1343.59	0	1552.22	0	6965.49	0	CI
NZ_CP018139.1	Halomonas aestuarii strain Hb3 chromosome, complete genome	3543891	67.9	59.0519	0.0155367	121.406	0.0155367	267.943	0.0423729	ND
NZ_CP018731.1	Xanthomonas gardneri strain ICMP 7383 chromosome, complete genome	5313102	63.5	25.5835	0.0574388	55.118	0.0809793	154.586	0.202448	ND
NZ_CP014854.1	Thermococcus celer Vu 13 = JCM 8558 strain Vu 13 chromosome, complete genome	1866819	56.4	179.934	0.00268097	341.526	0	778.61	0	ND
NZ_CP014855.1	Thermococcus gorgonarius strain W-12, complete genome	1674122	51.7	565.754	0	946.313	0	2421.97	0	ND
NZ_CP014859.1	Actinoalloteichus hymeniacidonis strain HPA177(T) (=DSM 45092(T)), complete genome	6306386	68.1	154.531	0.00158604	372.149	0.000793021	550.121	0.00158604	ND
NZ_CP014862.1	Thermococcus profundus strain DT 5432 chromosome, complete genome	2005098	53.3	403.945	0	609.414	0	1444.25	0	ND
NZ_LT629787.1	Pseudomonas salegens strain CECT 8338 genome assembly, chromosome: I	3796105	57.7	59.8797	0.00922266	106.363	0.0144928	247.225	0.0434783	CD, CI
NZ_CP014869.1	Brevibacterium linens strain BS258, complete genome	3862244	64.2	128.899	0.00129534	196.913	0.00388601	331.98	0.0220207	CI
NZ_CP014873.1	Lactobacillus backii strain TMW 1.1	2672521	40.8	3355.48	0	2895.96	0	5536.66	0	ND
NZ_CP014907.1	Lactobacillus lindneri strain TMW 1.4	1416623	34.3	4650.99	0	2224.61	0	10113.8	0	ND
NZ_CP014915.1	Lactobacillus paracollinoides strain TMW 1.1	3476943	47.2	806.01	0	760.63	0	1705.42	0	ND
NZ_CP014945.1	Psychrobacter alimentarius strain PAMC 27889 chromosome, complete genome	3332539	42.9	2832.06	0	3147.08	0	4808.77	0	CI
NZ_CP014991.1	Helicobacter himalayensis strain YS1, complete genome	1829936	39.9	1187.61	0	4221.24	0	8856.46	0	ND
NZ_CP007441.1	Pseudomonas stutzeri strain 28a24 chromosome, complete genome	4731359	60.6	20.5994	0.0697674	47.5399	0.0877378	136.834	0.288584	CD, CI
NZ_CP015069.1	Escherichia coli strain Ecol_743, complete genome	4856574	50.7	48.6981	0.0175077	378.977	0	858.824	0	ND
NZ_CP015079.1	Nocardioides dokdonensis FR1436, complete genome	4376707	72.3	299.132	0	730.621	0	1262.64	0	ND
NZ_CP018839.1	Thauera chlorobenzoica strain 3CB1 chromosome, complete genome	3735506	67.3	24.1035	0.0682731	86.1353	0.0227577	222.751	0.0589023	ND
NZ_CP015101.1	Thermococcus barossii strain SHCK-94, complete genome	1922421	54.7	195.313	0	371.969	0	1012.24	0	ND
NZ_CP015102.1	Thermococcus pacificus strain P-4, complete genome	1785673	54.2	242.112	0	644.095	0	1701.9	0	ND
NZ_CP015103.1	Thermococcus siculi strain RG-20, complete genome	2029167	55	281.756	0.00246914	403.114	0	977.771	0	ND
NZ_CP015105.1	Thermococcus thioreducens strain OGL-20P, complete genome	2065932	53.5	262.057	0.00242131	443.241	0	1359.88	0	ND
NZ_CP015109.1	Sporosarcina ureae strain P17a, complete genome	3412428	41.5	4101.5	0	1730.34	0	5397.83	0	ND
NZ_CP015114.1	Staphylococcus condimenti strain DSM 11674, complete genome	2659676	34.7	7680.87	0	2176.05	0	12474.2	0	CI
NZ_CP015118.1	Rhizobacter gummiphilus strain NS21, complete genome	6398096	69.7	246.208	0	345.841	0	584.254	0.0039093	ND
NZ_CP018845.1	Herbaspirillum robiniae strain AA6 chromosome, complete genome	5445269	65.1	13.9705	0.150597	44.1583	0.112948	185.104	0.102847	ND
NZ_CP015125.1	Dokdonia donghaensis DSW-1, complete genome	3293944	38.2	10661.7	0	5186.16	0	15211.1	0	ND
NZ_CP019038.1	Massilia putida strain 6NM-7 chromosome, complete genome	6987670	65.6	14.3031	0.155333	39.2648	0.17466	136.473	0.314245	ND
NZ_CP015164.1	Acetobacter ascendens strain LMG 1590 chromosome, complete genome	2859878	53.1	80.0812	0.00875657	242.086	0	676.655	0	ND
NZ_CP015196.1	Streptococcus marmotae strain HTS5 chromosome, complete genome	2309282	40.9	3208.19	0	1045.56	0	5963.27	0	CI
NZ_CP015206.1	Pediococcus acidilactici strain ZPA017, complete genome	2131361	42.1	1027.21	0	1488.66	0	4222.36	0	ND
NZ_CP015217.1	Leptospira tipperaryensis strain GWTS #1 chromosome 1, complete sequence	4105414	42.4	8752.47	0	4812.53	0	9686.49	0	ND
NZ_CP019044.1	Nitratireductor basaltis strain RR3-28 chromosome, complete genome	3357577	58.6	39.5193	0.0327869	112.655	0.0193741	313.3	0.0268256	ND
NZ_CP015235.1	Rhodococcus fascians D188 chromosome, complete genome	5139988	64.7	163.586	0.00292113	318.14	0.00097371	483.557	0.00194742	CI
NZ_CP019046.1	Halioglobus pacificus strain RR3-57 chromosome, complete genome	4847776	57.5	54.9435	0.0196078	137.474	0.0103199	229.955	0.0588235	ND
NZ_CP019082.1	Paludisphaera borealis strain PX4, complete genome	7497544	66.3	71.0828	0.00933956	115.392	0.0146765	306.036	0.0260173	ND
NZ_CP015285.1	Azospirillum humicireducens strain SgZ-5 chromosome, complete genome	3181617	67.5	51.5312	0.0204403	208.93	0.00157233	412.083	0.00157233	ND
NZ_CP015286.1	Paenibacillus glucanolyticus strain 5162 genome	5897585	49.2	197.422	0.00254453	398.242	0.00169635	908.867	0.000848176	CI
NZ_CP015378.1	Fictibacillus phosphorivorans strain G25-29 chromosome, complete genome	4230665	39.3	5752.69	0	2036.79	0	5367.71	0	ND
NZ_CP019124.1	Xuhuaishuia manganoxidans strain DY6-4 genome	3192699	66.9	52.915	0.0141066	117.195	0.0188088	278.055	0.0297806	ND
NZ_CP015406.2	Flavonifractor plautii strain YL31, complete genome	3818478	60.9	76.746	0.00524246	163.017	0.00393185	288.147	0.0288336	ND
NZ_CP015411.1	Pseudoalteromonas luteoviolacea strain S4054249 chromosome 1, complete sequence	4902887	41.9	5471.26	0	3806.49	0	4748.97	0	ND
NZ_CP019239.1	Rhodoferax saidenbachensis strain DSM 22694 chromosome, complete genome	4264855	60.9	31.5412	0.0375587	74.8108	0.0422535	172.594	0.138498	ND
NZ_CP015438.1	Anoxybacillus amylolyticus strain DSM 15939 chromosome, complete genome	2834744	43.7	755.797	0	867.99	0	3085.2	0	ND
NZ_CP019240.1	Rhodoferax antarcticus strain DSM 24876, complete genome	3916274	59	39.7025	0.0293742	103.841	0.0178799	204.782	0.0932312	ND
NZ_CP015506.1	Bacillus oceanisediminis 2691 chromosome, complete genome	5461741	41.2	991.357	0	812.817	0	2215.22	0	CD, CI
NZ_CP015515.1	Rathayibacter tritici strain NCPPB 1953 chromosome, complete genome	3354681	69.5	158.382	0	345.384	0	808.604	0	ND
NZ_CP015520.1	Thermococcus piezophilus strain CDGS chromosome, complete genome	1928800	51.1	482.948	0	590.862	0	1624.39	0	ND
NZ_CP015575.1	Campylobacter hyointestinalis subsp. hyointestinalis LMG 9260, complete genome	1753385	34	19864.4	0	8709.12	0	18665.1	0	ND
NZ_CP015576.1	Campylobacter hyointestinalis subsp. lawsonii CCUG 27631 chromosome, complete genome	1753277	33.5	13903	0	6372.48	0	17944.1	0	ND
NZ_CP015579.1	Tatumella citrea strain DSM 13699 chromosome, complete genome	4487466	49.7	458.586	0	986.397	0	1393.95	0	ND
NZ_CP015583.1	Roseomonas gilardii strain U14-5 chromosome 1, complete sequence	4328147	70.7	69.0795	0.00924855	305.282	0.00115607	538.059	0.00231214	ND
NZ_CP015588.1	Streptomyces alfalfae strain ACCC40021 chromosome, complete genome	8625867	72.1	468.21	0	776.629	0	927.19	0	ND
NZ_CP019312.1	Tateyamaria omphalii strain DOK1-4 chromosome, complete genome	3861636	62	27.6928	0.0479275	69.7051	0.0349741	173.471	0.143782	ND
NZ_CP015615.1	Acinetobacter schindleri strain ACE, complete genome	3001209	42.9	1287.97	0	1093.25	0	2769.4	0	CD, CI
NZ_CP015622.1	Corynebacterium crudilactis strain JZ16 chromosome, complete genome	3047373	51.6	216.819	0.00164204	491.767	0	1096.05	0	CI
NZ_CP015625.1	Bartonella apis strain BBC0122, complete genome	2907212	45.7	282.212	0	699.571	0	2199.62	0	ND
NZ_CP015756.1	Clostridium estertheticum subsp. estertheticum strain DSM 8809, complete genome	4760574	30.9	1699.85	0	5135.66	0	11602.9	0	ND
NZ_CP015772.1	Niabella ginsenosidivorans strain BS26 chromosome, complete genome	5627734	44.5	1088.64	0	1963.74	0	3182.18	0	ND
NZ_CP015775.1	Ochrobactrum pseudogrignonense strain K8 chromosome 1, complete sequence	3950556	53.4	430.975	0	353.96	0	1424.78	0	ND
NZ_CP015780.1	Borrelia mayonii strain MN14-1420 chromosome, complete genome	904387	28.3	40262.2	0	11788.7	0	NA	NA	ND
NZ_CP015810.1	Microbacterium chocolatum strain SIT 101 chromosome, complete genome	3117902	70	377.952	0	720.562	0	1133.73	0	ND
NZ_CP015840.1	Chlamydia gallinacea 08-1274/3, complete genome	1059583	37.9	102019	0	10585.9	0	NA	NA	ND
NZ_CP019434.1	Acidihalobacter ferrooxidans strain V8 genome	3448835	61.6	10.4637	0.301887	41.3433	0.187228	116.716	0.582003	ND
NZ_CP019437.1	Thioclava nitratireducens strain 25B10_4 chromosome, complete genome	3910681	64	50.0092	0.016624	108.134	0.00895141	246.216	0.0383632	ND
NZ_CP015910.2	Brachyspira hyodysenteriae ATCC 27164, complete genome	3041447	27.1	20981.6	0	8619.58	0	17835.2	0	ND
NZ_CP019445.1	Kosakonia cowanii JCM 10956 = DSM 18146 strain 888-76 chromosome, complete genome	4646998	56.3	23.4247	0.0678149	211.118	0.00430571	445.87	0.00645856	ND
NZ_CP015963.1	Altererythrobacter ishigakiensis strain NBRC 107699 chromosome, complete genome	2673978	56.9	122.394	0	217.657	0	447.825	0	ND
NZ_CP016020.1	Bacillus weihaiensis strain Alg07 chromosome, complete genome	4344873	36.5	6532.51	0	1777.26	0	8361.37	0	CD, CI
NZ_CP019450.1	Halioglobus japonicus strain NBRC 107739 chromosome, complete genome	4085301	57.7	68.0418	0.0122399	145.992	0.00856793	265.395	0.0391677	ND
NZ_CP019602.1	Croceicoccus marinus strain E4A9 chromosome, complete genome	3001363	65.2	34.6433	0.035	82.6277	0.0183333	244.809	0.0466667	ND
NZ_CP019630.1	Labrenzia aggregata strain RMAR6-6 chromosome, complete genome	6149397	58.9	47.2874	0.0195281	86.3294	0.0284784	186.983	0.0927583	ND
NZ_CP016176.1	Xenorhabdus hominickii strain ANU1, complete genome	4522699	43.4	112.897	0.00110619	616.571	0	1042.96	0	ND
NZ_CP016177.1	Vibrio breoganii strain FF50 chromosome 1, complete sequence	2807405	45.5	9740.67	0	4046.87	0	8035.45	0	ND
NZ_CP016204.1	Prevotella scopos JCM 17725 strain W2052 chromosome 1 genome	1859892	40.6	5271.85	0	2200.88	0	8753	0	CI
NZ_CP019650.1	Microbulbifer agarilyticus strain GP101, complete genome	4255625	55.4	36.5144	0.0305523	199.515	0.00470035	388.818	0.0117509	ND
NZ_CP016268.1	Woeseia oceani strain XK5, complete genome	4059891	57.8	69.7205	0.00739827	191.042	0.00246609	296.298	0.0197287	ND
NZ_CP019937.1	Ketogulonicigenium robustum strain SPU_B003, complete genome	2452467	62.3	10.1415	0.265306	49.2479	0.112245	192.061	0.0877551	ND
NZ_CP016279.1	Streptomyces griseochromogenes strain ATCC 14511 chromosome, complete genome	10764674	70.8	360.335	0	720.485	0	697.328	0	ND
NZ_CP016282.1	Cryobacterium arcticum strain PAMC 27867 chromosome 1, complete sequence	4174501	68.6	173.859	0.00119904	324.072	0.00119904	450.344	0.00239808	ND
NZ_CP019948.1	Methylocystis bryophila strain S285 chromosome, complete genome	4532950	63.2	38.9962	0.0286976	89.646	0.0286976	217.884	0.0596026	ND
NZ_CP016307.1	Vibrio scophthalmi strain VS-12 chromosome 1, complete sequence	3266565	45	2186.95	0	1826.74	0	5144.44	0	ND
NZ_CP016312.1	Thermus brockianus strain GE-1, complete genome	2035182	67.1	246.81	0	503.312	0	1952.59	0	ND
NZ_CP016353.1	Prauserella marina strain DSM 45268 chromosome, complete genome	6851918	67.6	288.418	0	466.446	0	567.065	0.00218978	ND
NZ_CP016359.1	Gramella flava JLT2011, complete genome	4007868	42.1	511.996	0	818.599	0	2197.16	0	ND
NZ_CP020046.1	Thiomonas intermedia strain ATCC 15466 chromosome, complete genome	3301026	65.1	21.8611	0.0636364	67.6307	0.0409091	162.582	0.174242	ND
NZ_CP016397.1	Legionella clemsonensis strain CDC-D5610 chromosome, complete genome	3272100	39.4	4548.69	0	2948.15	0	6757.05	0	ND
NZ_CP020105.1	Spirosoma rigui strain KCTC 12531 chromosome, complete genome	5828404	54.4	80.3382	0.00858369	192.971	0.00772532	432.275	0.0154506	ND
NZ_CP016438.1	Streptomyces lincolnensis strain NRRL 2936, complete genome	10319054	71	510.65	0	826.453	0	856.646	0.000484731	ND
NZ_CP016534.2	Planococcus antarcticus DSM 14505, complete genome	3765545	43.2	1525.97	0	854.03	0	2539.29	0	ND
NC_007005.1	Pseudomonas syringae pv. syringae B728a chromosome, complete genome	6093698	59.2	30.5572	0.0377668	75.5126	0.0320197	151.422	0.214286	CD, CI
NZ_CP016559.1	Streptomyces clavuligerus strain F613-1 chromosome, complete genome	6883702	72.7	405.897	0	706.235	0	805.085	0	ND
NZ_CP020330.1	Martelella mediterranea DSM 17316 strain MACL11, complete genome	4671477	62.5	38.8609	0.0310493	65.5263	0.0546039	185.057	0.100642	ND
NZ_CP016594.1	Gordonia terrae strain 3612 chromosome, complete genome	5701501	67.8	260.11	0.000877193	453.16	0	704.086	0	CI
NZ_CP016598.1	Leuconostoc lactis strain WiKim40 chromosome, complete genome	1737502	43.3	1154.87	0	948.211	0	2713.96	0	ND
NZ_CP020442.2	Paracoccus yeei strain FDAARGOS_252 chromosome, complete genome	3622127	67.2	33.5232	0.0303867	103.668	0.0138122	268.14	0.0248619	ND
NZ_CP020474.1	Roseovarius mucosus strain SMR3 chromosome, complete genome	4170996	60.9	28.4093	0.0431655	82.6327	0.0251799	174.92	0.141487	ND
NZ_CP016757.1	Cloacibacillus porcorum strain CL-84 chromosome, complete genome	3585187	54.8	63.4613	0.0069735	190.988	0.0027894	359.496	0.013947	ND
NZ_CP016766.1	Lactobacillus agilis strain La3, complete genome	2187209	41.6	1413.81	0	1566.91	0	3326.88	0	ND
NZ_CP016790.1	Bacillus flexus strain KLBMP 4941 chromosome, complete genome	3960308	38.1	6711.08	0	1689.38	0	7872.98	0	CD, CI
NZ_CP016793.1	Lentzea guizhouensis strain DHS C013 chromosome, complete genome	9997872	70	448.086	0	859.522	0	827.458	0.00050025	ND
NZ_CP016804.1	Halodesulfurarchaeum formicicum strain HSR6 chromosome, complete genome	2085946	63.6	122.531	0.00239808	259.484	0	529.55	0	ND
NZ_LT629736.1	Pseudomonas xinjiangensis strain NRRL B-51270 genome assembly, chromosome: I	3537092	60.7	30.9011	0.0311174	72.0623	0.029703	173.706	0.134371	CD, CI
NZ_CP016889.1	Pantoea agglomerans strain C410P1 chromosome, complete genome	4182028	55.5	50.3815	0.0287081	242.305	0.00239234	508.736	0.00598086	ND
NZ_CP016895.1	Acinetobacter larvae strain BRTC-1 chromosome, complete genome	3741098	41.6	1247.36	0	1435.97	0	2366.78	0	CD, CI
NZ_CP016896.1	Acinetobacter soli strain GFJ2, complete genome	3438298	43.1	424.21	0	1001.34	0	2091.7	0	CD, CI
NZ_CP016908.1	Pajaroellobacter abortibovis strain BTF92-0548A/99-0131, genome	1821632	47.5	4674.48	0	1627.23	0	3684.26	0	ND
NZ_CP016953.1	Streptococcus himalayensis strain HTS2 chromosome, complete genome	2275471	41.3	2623.69	0	1113.23	0	3446.93	0	CI
NZ_CP017015.1	Spiroplasma helicoides strain TABS-2 chromosome, complete genome	1326546	26.8	17019.8	0	10328.3	0	22526	0	ND
NZ_CP017037.1	Dialister pneumosintes strain F0677 chromosome, complete genome	1274073	35.2	10296.4	0	4706.09	0	NA	NA	ND
NZ_CP010799.1	Ralstonia mannitolilytica strain SN82F48 chromosome 1, complete sequence	3503899	65.4	25.9574	0.05	55.3816	0.0685714	172.53	0.121429	CI
NZ_CP021111.1	Bordetella genomosp. 13 strain AU7206 chromosome, complete genome	5380929	67.5	27.0172	0.0511152	85.1929	0.0315985	272.263	0.0325279	ND
NZ_CP021112.1	Pseudorhodoplanes sinuspersici strain RIPI110 chromosome, complete genome	5971615	60.3	34.7757	0.0343384	78.869	0.0326633	168.982	0.140704	ND
NZ_CP017141.1	Pedobacter steynii strain DX4, complete genome	6581659	41.3	2443.07	0	2100.95	0	4385.66	0	ND
NZ_CP021358.1	Kushneria marisflavi strain SW32, complete genome	3667185	59	37.6417	0.0313779	95.8363	0.0259209	218.731	0.058663	ND
NZ_CP017150.1	Brevibacterium aurantiacum strain SMQ-1335 chromosome, complete genome	4209935	62.6	91.918	0.0059453	137.264	0.00832342	272.804	0.0261593	CI
NZ_CP017157.1	Streptomyces lydicus strain 103 chromosome, complete genome	8201357	72.2	390.67	0	634.046	0	823.645	0	ND
NZ_CP017179.1	Enterobacter hormaechei subsp. steigerwaltii strain DSM 16691 chromosome, complete genome	4782480	55.6	13.5431	0.141213	223.851	0.00209205	488.435	0.00627615	CD
NZ_CP017248.1	Streptomyces puniciscabiei strain TW1S1 chromosome, complete genome	9698948	71.1	422.817	0	763.236	0	794.072	0	ND
NZ_CP017253.2	Clostridium taeniosporum strain 1/k chromosome, complete genome	3264813	26.6	13493.9	0	7181.4	0	14806.3	0	ND
NZ_CP017267.1	Vagococcus teuberi strain DSM 21459 chromosome, complete genome	2169060	34.1	16030.5	0	5364.92	0	16647.4	0	ND
NZ_CP017269.1	Geosporobacter ferrireducens strain IRF9 chromosome, complete genome	5792634	38.6	408.629	0	776.348	0	2701.38	0	ND
NZ_CP017298.1	Actinomyces hongkongensis strain HKU8 genome	2141493	70.4	193.945	0	378.967	0	1009.89	0	CI
NZ_CP021431.1	Yoonia vestfoldensis strain SMR4r chromosome, complete genome	3836950	60.8	28.0204	0.0469361	83.7608	0.0365059	223.028	0.083442	ND
NC_010682.1	Ralstonia pickettii 12J chromosome 1, complete sequence	3942557	63.4	20.3141	0.0837563	46.3172	0.121827	129.828	0.418782	CI
NZ_CP017477.1	Polaribacter vadi strain LPB0003 chromosome, complete genome	3809314	29.6	26355.9	0	5921.85	0	23117.6	0	ND
NZ_CP017479.1	Flavobacterium gilvum strain EM1308 chromosome, complete genome	4402594	35.2	4730.68	0	1751.21	0	8262.4	0	CI
NZ_CP017560.1	Lysinibacillus sphaericus strain LMG 22257 chromosome, complete genome	3436578	39	5441.35	0	2938.58	0	8375.18	0	ND
NC_003295.1	Ralstonia solanacearum GMI1000 chromosome complete sequence	3716413	67	17.8776	0.118439	56.5916	0.0794078	188.967	0.115747	CI
NC_021066.1	Raoultella ornithinolytica B6	5398151	55.9	16.6887	0.105653	212.999	0.0055607	439.188	0.012975	CD
NZ_CP017599.1	Moorea producens PAL-8-15-08-1 chromosome, complete genome	9673108	43.5	5687.59	0	1377.28	0	3359.12	0	ND
NZ_CP017603.1	Clostridium formicaceticum strain ATCC 27076, complete genome	4586755	35.5	7655.04	0	2531.55	0	6824.65	0	ND
NZ_CP017641.1	Fuerstia marisgermanicae strain NH11 chromosome, complete genome	8920478	55.9	294.174	0.00112108	425.352	0.00112108	984.166	0.000560538	ND
NZ_CP017675.1	Gloeomargarita lithophora Alchichica-D10 chromosome	3049282	52.2	132.274	0	335.065	0	768.48	0	ND
NZ_CP017688.1	Flavobacterium crassostreae strain LPB0076 chromosome, complete genome	3027315	36	2401.45	0	1444.24	0	5376.06	0	CI
NZ_CP017689.1	Thalassotalea crassostreae strain LPB0090 chromosome, complete genome	3861670	38.8	10062.8	0	6822.61	0	10371.3	0	ND
NZ_CP017715.1	Marinobacter salinus strain Hb8 chromosome, complete genome	4121005	55.9	180.353	0.00364078	233.127	0.00485437	435.806	0.00849515	ND
NZ_CP017813.1	Mycoplasma pullorum strain B359_6, complete genome	1007172	29.1	11819.4	0	7878.42	0	NA	NA	ND
NZ_CP017831.1	Butyrivibrio hungatei strain MB2003 chromosome I, complete sequence	3143784	39.9	5579.61	0	2941.12	0	6822.68	0	ND
NZ_CP017839.1	Nocardia seriolae strain EM150506 chromosome, complete genome	8304518	68.1	133.953	0.00180723	382.612	0	522.129	0.00120482	ND
NZ_CP017921.1	Methanohalophilus halophilus strain Z-7982 chromosome, complete genome	2022959	42.4	3033.53	0	1052.72	0	3561.79	0	ND
NZ_CP017962.1	Virgibacillus halodenitrificans strain PDB-F2 chromosome, complete genome	3869935	37.5	4183.7	0	1996.68	0	6088.42	0	ND
NZ_CP017996.1	Lactobacillus crustorum strain MN047 chromosome, complete genome	2261471	35	6829.74	0	2545.82	0	17193	0	ND
NZ_CP018047.1	Streptomyces niveus strain SCSIO 3406 chromosome, complete genome	7990492	70.5	338.141	0	616	0	785.588	0.000625782	ND
NZ_CP022110.1	Nitrospirillum amazonense CBAmc chromosome 1, complete sequence	2945703	67.6	34.0322	0.0424448	114.952	0.0220713	309.264	0.0186757	ND
NZ_CP018099.1	Caldithrix abyssi DSM 13497 strain LF13 chromosome, complete genome	4978541	45.1	157.641	0	553.925	0	1265	0	ND
NZ_CP018134.1	Microbacterium paludicola strain CC3, complete genome	3410829	70.1	391.213	0	1025.21	0	1678.16	0	ND
NZ_CP022263.1	Xanthomonas citri pv. vignicola strain CFBP7111 chromosome, complete genome	5446452	64.6	23.602	0.0642792	59.0473	0.0707071	176.744	0.12764	ND
NZ_CP022336.1	Sphingorhabdus sp. SMR4y chromosome, complete genome	3479724	58	38.1257	0.0302158	136.566	0.0057554	294.685	0.0244604	ND
NZ_CP018199.1	Staphylococcus succinus strain 14BME20 chromosome, complete genome	2745675	33.1	13676.1	0	3706.62	0	11093.9	0	CI
NZ_CP018258.1	Dehalogenimonas formicexedens strain NSZ-14 chromosome, complete genome	2092789	54	59.066	0.00956938	176.844	0.00239234	543.959	0	ND
NZ_CP018632.1	Granulosicoccus antarcticus IMCC3135, complete genome	7783862	52.9	394.02	0.000642674	410.714	0.00192802	681.569	0.00514139	ND
NZ_CP022415.1	Sulfitobacter pseudonitzschiae strain SMR1 chromosome, complete genome	3572445	59.9	29.9018	0.047619	99.5186	0.0182073	219.183	0.057423	ND
NZ_CP018744.1	Borreliella garinii strain CIP 103362 isolate 20047 chromosome, complete genome	905638	28.4	31792	0	12549.9	0	NA	NA	ND
NZ_CP022423.1	Vitreoscilla filiformis strain ATCC 15551 chromosome, complete genome	3464895	63.5	31.6472	0.0476879	85.7038	0.0404624	245.707	0.0592486	ND
NZ_CP018762.1	Microbacterium aurum strain KACC 15219 chromosome, complete genome	3424892	69.9	236.626	0	569.31	0	786.963	0	ND
NZ_CP018783.1	Curtobacterium pusillum strain AA3 chromosome, complete genome	3973750	70.9	519.388	0	1159.94	0	1961.69	0	ND
NZ_CP018786.1	Chryseobacterium indologenes strain AA5 chromosome, complete genome	5314748	35.9	9968.39	0	2839.9	0	11211.8	0	CD, CI
NZ_CP018787.1	Oxalobacter formigenes strain HC-1, complete genome	2468871	49.6	150.437	0.00608519	438.603	0	1322.87	0	ND
NZ_CP018796.1	Lactobacillus parabuchneri strain FAM21731, complete genome	2600578	43.6	2094.13	0	1161.91	0	3120.78	0	ND
NZ_CP018809.1	Lactobacillus jensenii strain SNUV360 chromosome, complete genome	1672949	34.4	16162.4	0	4590.98	0	13291.9	0	ND
NZ_CP022528.1	Erythrobacter flavus strain VG1 chromosome, complete genome	3184307	63.3	28.0976	0.0455975	73.7473	0.0267296	183.24	0.11478	ND
NZ_CP018822.1	Streptococcus gallolyticus subsp. gallolyticus DSM 16831, complete genome	2492900	37.7	10291.1	0	2286.68	0	9248.4	0	CI
NZ_CP018835.1	Vibrio gazogenes strain ATCC 43942 chromosome 1, complete sequence	3471064	45.5	715.704	0	788.856	0	1918.46	0	ND
NZ_CP024899.1	Rhodobaca barguzinensis strain alga05 chromosome, complete genome	3899419	59	36.7488	0.0320924	134.856	0.00898588	279.079	0.0218228	ND
NC_007761.1	Rhizobium etli CFN 42, complete genome	4381608	61.3	38.0355	0.0273973	65.8392	0.0445205	170.571	0.13242	CI
NZ_CP018888.1	Lactobacillus amylophilus DSM 20533 = JCM 1125, complete genome	1610352	43.7	1116.5	0	653.549	0	2901.65	0	ND
NZ_CP018906.1	Lactobacillus curieae strain CCTCC M 2011381, complete genome	2095860	39.8	7599.09	0	4007.09	0	17230.9	0	ND
NZ_CP007045.1	Rhizobium leguminosarum bv. trifolii WSM1689, complete genome	4854518	61.1	38.1974	0.0237113	62.0156	0.0505155	171.378	0.135052	CI
NZ_CP019041.1	Acinetobacter junii strain 65, complete genome	3378307	38.6	9284.45	0	2906.75	0	6771.07	0	CD, CI
NC_011369.1	Rhizobium leguminosarum bv. trifolii WSM2304, complete sequence	4537948	61.5	39.0467	0.0286659	66.3304	0.0507166	149.886	0.218302	CI
NC_020059.1	Rhizobium tropici CIAT 899, complete genome	3837060	59.9	42.8998	0.0247718	82.3383	0.0312907	235.988	0.0443286	CI
NC_020541.1	Rhodanobacter denitrificans strain 2APBS1, complete genome	4225490	67.5	25.455	0.0426036	70.9785	0.0378698	249.312	0.0497041	CI
NZ_HG916765.1	Castellaniella defragrans 65Phen chromosome, complete genome	3952818	68.9	27.3826	0.0379747	81.9459	0.021519	223.001	0.064557	ND
NZ_HG917972.2	Mycobacterium marinum E11 main chromosome genome	6336293	65.8	42.7864	0.0284136	98.1912	0.0284136	206.183	0.0805051	ND
NZ_HG938353.1	Neorhizobium galegae bv. orientalis str. HAMBI 540 chromosome I, complete sequence	4647962	61.5	43.668	0.0312164	69.2519	0.0484392	163.467	0.151776	ND
NZ_CP019285.1	Halobiforma lacisalsi AJ5, complete genome	4161587	65.7	157.371	0.00360577	316.95	0.00240385	635.816	0.00240385	ND
NZ_CP019300.1	Prevotella intermedia ATCC 25611 = DSM 20706 strain ATCC 25611 chromosome I, complete sequence	1965935	42.8	2094.07	0	1135.81	0	5544.73	0	CI
NZ_LN606600.1	Acetobacter senegalensis genome assembly Acetobacter senegalensis 108B, chromosome : I	3889881	55.6	43.3028	0.019305	127.588	0.00900901	271.271	0.028314	ND
NZ_CP019327.1	Haloterrigena daqingensis strain JX313, complete genome	3397437	61.7	125.83	0.00294551	222.95	0.00294551	447.706	0.00441826	ND
NZ_CP019342.1	Nonlabens sediminis strain NBRC 100970 chromosome, complete genome	2835711	35.5	3994.01	0	880.375	0	11785.6	0	ND
NZ_CP019343.1	Oceanicoccus sagamiensis strain NBRC 107125 chromosome, complete genome	4472079	47.7	730.586	0	1836.36	0	2329.34	0	ND
NZ_CP019344.1	Nonlabens spongiae strain JCM 13191 chromosome, complete genome	3379276	40.4	7048.37	0	1718.73	0	6203.45	0	ND
NZ_CP019352.1	Lacinutrix venerupis strain DOK2-8 chromosome, complete genome	3192399	30.6	8277.1	0	5049.61	0	12786.9	0	ND
NZ_CP019402.1	Plantibacter flavus strain 251 genome	4211682	69.2	402.591	0	799.306	0	1100.97	0	ND
NZ_CP019419.1	Polaribacter reichenbachii strain 6Alg 8T, complete genome	4125014	29.5	18135.6	0	6464.75	0	16720.6	0	ND
NZ_LN609302.1	Acetobacter ghanensis genome assembly Acetobacter ghanensis, chromosome : I	2664884	57	42.0116	0.0225564	140.411	0.0093985	343.249	0.0075188	ND
NZ_CP019435.1	Rickettsia raoultii strain IM16 genome	1344557	32.5	9655.8	0	7429.85	0	23607.6	0	ND
NC_014034.1	Rhodobacter capsulatus SB 1003, complete genome	3738958	66.6	48.9722	0.0200803	122.159	0.0147256	368.421	0.00937082	CI
NZ_LN849456.1	Devriesea agamarum genome assembly S2_rcS3_S1_rcS3, chromosome : I	2958880	60.1	45.9342	0.0135364	115.51	0.0101523	235.638	0.0473773	ND
NZ_LT546645.1	Bordetella trematum strain H044680328 genome assembly, chromosome: 1	4480141	65.5	20.4701	0.078125	44.6802	0.122768	162.403	0.170759	ND
NZ_CP019458.1	Streptomyces autolyticus strain CGMCC0516 chromosome, complete genome	10029028	71.1	373.922	0	654.659	0	755.48	0.000997506	ND
NZ_CP019573.1	Auricoccus indicus strain S31 chromosome, complete genome	1745789	34.1	3461.76	0	2385.61	0	9008.07	0	ND
NC_007493.2	Rhodobacter sphaeroides 2.4	3188524	69	84.5912	0.00941915	233.726	0.00941915	606.087	0	CI
NZ_CP019605.1	Tessaracoccus flavus strain RP1T, complete genome	3222890	67.9	280.718	0	453.051	0	621.088	0	ND
NZ_CP019607.1	Tessaracoccus flavescens strain SST-39T, complete genome	3603805	68.3	321.497	0	610.205	0	940.685	0	ND
NZ_CP019609.1	Vagococcus penaei strain CD276, complete genome	2365304	35.1	7150.54	0	2621.37	0	9665.89	0	ND
NZ_CP007440.1	Rhodoplanes sp. Z2-YC6860	8193889	63.5	27.0533	0.0445665	50.2362	0.0842491	126.41	0.373626	CI
NZ_CP019636.1	Nostocales cyanobacterium HT-58-2, complete genome	7846907	42.6	4597.98	0	2322.83	0	4021.85	0	ND
NZ_CP019645.1	Helicobacter bilis strain AAQJH, complete genome	2620399	34.8	7258.17	0	7370.45	0	19706.9	0	ND
NZ_CP011254.1	Serratia fonticola strain DSM 4576 chromosome, complete genome	6000511	53.6	60.3424	0.0125	207.658	0.00666667	379.247	0.0266667	CD, CI
NZ_CP019683.1	Campylobacter sputorum bv. faecalis CCUG 20703, complete genome	1757292	29.7	25529.9	0	13526.1	0	21237.2	0	ND
NZ_CP019687.1	Paenibacillus larvae subsp. larvae strain ATCC 9545 chromosome, complete genome	4289950	44.2	282.25	0	562.802	0	1518.2	0	CI
NZ_CP019697.1	Paenalcaligenes hominis strain 15S00501 chromosome, complete genome	2688496	48.4	1009.43	0	1703.06	0	2684.75	0	ND
NZ_CP019698.1	Desulfotomaculum ferrireducens strain GSS09 chromosome, complete genome	3240180	45.4	421.346	0	784.491	0	1875.79	0	ND
NZ_CP019699.1	Novibacillus thermophilus strain SG-1, complete genome	3629225	50.4	323.22	0	390.704	0	602.494	0	ND
NZ_CP019706.1	Pantoea alhagi strain LTYR-11Z, complete genome	4239970	53.6	79.8148	0.00354191	306.623	0.00236128	723.154	0.00118064	ND
NZ_CP019728.1	Jeotgalibaca dankookensis strain EX-07 chromosome, complete genome	2096058	37.5	5307.61	0	2643.18	0	13702.8	0	ND
NZ_CP019789.1	Bartonella schoenbuchensis R1 genome	1672726	37.9	2834.97	0	2319.56	0	5073.2	0	ND
NZ_CP019893.1	Natronolimnobius aegyptiacus strain JW/NM-HA 15 chromosome, complete genome	3930546	64.1	137.779	0.00127226	228.98	0.00381679	461.666	0.0101781	ND
NC_021741.1	Serratia liquefaciens ATCC 27592, complete genome	5238612	55.4	21.3705	0.0716332	168.699	0.00764088	319.777	0.0210124	CD, CI
NZ_HG326223.1	Serratia marcescens subsp. marcescens Db11, complete genome	5113802	59.5	6.65596	0.491194	79.768	0.0313112	207.984	0.0802348	CD, CI
NZ_CP019962.1	Eubacterium limosum strain ATCC 8486 chromosome, complete genome	4422837	47.2	91.086	0.00565611	376.862	0	621.022	0	ND
NZ_CP019977.1	Campylobacter coli strain aerotolerant OR12, complete genome	2033919	30.8	18555.4	0	7651.19	0	18808.7	0	ND
NZ_CP020042.1	Streptomyces katrae strain S3 isolate 4 chromosome	7504851	72.6	443.754	0	697.076	0	726.286	0.000666667	ND
NZ_CP014474.1	Serratia rubidaea strain 1122 chromosome, complete genome	4922834	59.2	10.3672	0.270325	102.96	0.0203252	222.02	0.0721545	CD, CI
NZ_CP020104.1	Spirosoma aerolatum strain KACC 17939 chromosome, complete genome	7959595	48.3	260.256	0.00251414	635.129	0.00125707	1384.46	0	ND
NZ_CP013264.1	Sphingobium baderi strain DE-13, complete genome	4107398	62.4	32.6186	0.0377588	72.4352	0.0280146	168.925	0.157125	CI
NZ_LT629792.1	Schaalia radingae strain DSM 9169 chromosome I	2430293	58.9	59.0131	0.026749	140.891	0.00823045	325.14	0.0123457	ND
NC_015593.1	Sphingobium chlorophenolicum L-1 chromosome 1, complete sequence	3080818	63.9	30.3377	0.0487013	62.9942	0.0535714	204.13	0.0779221	CI
NZ_LT629973.1	Akkermansia glycaniphila isolate APytT genome assembly, chromosome: I	3074078	57.6	25.234	0.0700326	79.1947	0.0358306	249.134	0.0488599	ND
NZ_LT630450.1	Desulfovibrio piger isolate FI11049 genome assembly, chromosome: I	2807531	64.2	32.5882	0.0427807	114.944	0.0142602	263.585	0.0231729	ND
NZ_CP020457.1	Lactobacillus amylolyticus strain L6, complete genome	1422440	38.5	2185.81	0	1542.37	0	8320.21	0	ND
NZ_CP020459.1	Lactobacillus sakei strain FAM18311 chromosome, complete genome	1945884	41.3	1500.5	0	2213.28	0	9703.08	0	ND
NZ_CP020472.1	Shewanella japonica strain KCTC 22435 chromosome, complete genome	4975677	40.8	6166.96	0	4998.9	0	7916.67	0	CI
NZ_CP020538.1	Sphingobium herbicidovorans strain MH chromosome, complete genome	2919834	62.5	34.4959	0.0308748	75.4477	0.0274443	193.052	0.0754717	CI
NZ_CP020478.1	Campylobacter helveticus strain ATCC 51209 chromosome, complete genome	1758726	34.6	4274.79	0	5491.24	0	14411.9	0	ND
NC_014006.1	Sphingobium japonicum UT26S DNA, chromosome 1, complete genome	3514822	64.8	35.04	0.0299145	75.9546	0.0327635	213.833	0.0669516	CI
NZ_LT670847.1	Halomonas subglaciescola strain ACAM 12 genome assembly, chromosome: I	3110197	60.8	4.5759	0.70418	44.4306	0.136656	149.61	0.257235	ND
NZ_CP020567.1	Kitasatospora aureofaciens strain DM-1 chromosome, complete genome	6824334	72.6	539.442	0	880.917	0	921.399	0	ND
NZ_LT827128.1	Gordonibacter sp. Marseille-P2775 genome assembly, chromosome: contig00001	3948172	65.1	17.0433	0.116603	79.1765	0.0367554	217.411	0.0798479	ND
NZ_CP020612.1	Paracoccus contaminans strain RKI 16-01929T=LMG 29738T=CCM 8701T=CIP 111112T chromosome, complete genome	2939512	68.7	56.1182	0.0153322	185.324	0.00340716	414.695	0.00170358	ND
NZ_CP020715.1	Cnuibacter physcomitrellae strain XA(T) chromosome, complete genome	4061502	71.1	629.205	0	1387.51	0	2269.33	0	ND
NZ_CP020772.1	Halobacillus mangrovi strain KTB 131 chromosome, complete genome	4142697	41.6	6098.29	0	1513.99	0	5222.72	0	ND
NZ_CP020773.1	Staphylococcus lutrae strain ATCC 700373 chromosome, complete genome	2533115	37.7	2046.55	0	1455.18	0	5166.75	0	CI
NZ_CP020814.1	Bacillus krulwichiae strain AM31D chromosome, complete genome	4610863	38.2	5025.61	0	1609.62	0	5164.6	0	CD, CI
NZ_CP020821.1	Mycobacterium colombiense CECT 3035, complete genome	5581643	68.1	114.42	0.00448029	306.81	0.000896057	426.188	0.0062724	ND
NZ_CP020867.1	Campylobacter cuniculorum DSM 23162 = LMG 24588 chromosome, complete genome	1931011	31.2	8685.79	0	6530.22	0	20952.4	0	ND
NZ_CP020880.1	Bacillus horikoshii strain 20a chromosome, complete genome	4277585	40.6	3238.48	0	1488.36	0	3473.81	0	CD, CI
NZ_CP021059.1	Macrococcus canis strain KM 45013 chromosome, complete genome	2363414	37.1	1022.99	0	1680.79	0	5457.99	0	ND
NZ_CP021080.1	Streptomyces pluripotens strain MUSC 135 chromosome, complete genome	7346075	69.9	370.899	0	591.296	0	699.163	0.000680735	ND
NZ_LT828648.1	Nitrospira japonica isolate Genome sequencing of Nitrospira japonica strain NJ11 genome assembly, chromosome: I	4084817	59	61.0893	0.0134804	107.508	0.0122549	208.791	0.0784314	ND
NZ_LT907988.1	Orrella dioscoreae isolate Orrdi1 chromosome I, complete sequence	4848101	67.4	40.2538	0.0196078	95.9604	0.0165119	254.172	0.0392157	ND
NC_001263.1	Deinococcus radiodurans R1 chromosome 1, complete sequence	2648638	67	41.4819	0.0283554	147.468	0.0132325	460.585	0.00189036	ND
NZ_CP021151.1	Photobacterium damselae subsp. damselae strain KC-Na-1 chromosome I, complete sequence	3134662	41.6	3269.88	0	2919.65	0	4842.66	0	ND
NC_002946.2	Neisseria gonorrhoeae FA 1090 chromosome, complete genome	2153922	52.7	66.3741	0.0116279	183.988	0.00465116	777.191	0	ND
NZ_CP021377.1	Oceanisphaera profunda strain SM1222 chromosome, complete genome	3508860	49.8	424.486	0	1174.08	0	1683.71	0	ND
NZ_CP021383.1	Cellulosimicrobium cellulans strain PSBB019 chromosome, complete genome	4799856	74.1	813.338	0	2127.63	0	2740.66	0	ND
NZ_CP021421.1	Muribaculum intestinale strain YL27 genome	3307069	50.1	147.34	0.00453858	512.863	0	701.858	0	ND
NZ_CP021422.1	Acutalibacter muris strain KB18 genome	3802913	54.6	92.7064	0.00394737	181.262	0.00263158	307.439	0.0131579	ND
NZ_CP021425.1	Oleiphilus messinensis strain ME102 chromosome, complete genome	6379281	47.8	1516.75	0	1023.2	0	1798.91	0	ND
NC_003317.1	Brucella melitensis bv. 1 str. 16M chromosome I, complete sequence	2117144	57.2	35.5165	0.0378251	122.394	0.0070922	428.538	0	ND
NZ_CP010836.1	Sphingomonas hengshuiensis strain WHSC-8, complete genome	5191536	66.7	24.828	0.0645472	80.203	0.0356455	304.247	0.0260116	CI
NZ_CP021500.1	Bacillus atrophaeus strain SRCM101359 chromosome, complete genome	4180819	43.3	625.213	0	869.895	0	1912.7	0	CD, CI
NZ_CP021646.1	Pseudoalteromonas piscicida strain DE2-B chromosome 1, complete sequence	4128210	43.6	6713.16	0	3548.18	0	6820.84	0	ND
NZ_CP021744.1	Streptomyces albireticuli strain MDJK11 chromosome, complete genome	8144417	72.8	418.947	0	678.226	0	733.692	0.0012285	ND
NZ_CP021748.1	Streptomyces alboflavus strain MDJK44 chromosome, complete genome	9622415	72.1	435.006	0	797.843	0	832.627	0	ND
NZ_CP021780.1	Paenibacillus donghaensis strain KCTC 13049 chromosome, complete genome	8542333	49.7	114.297	0.00175644	189.605	0.00234192	365.877	0.0263466	CI
NZ_CP021904.1	Alkalitalea saponilacus strain SC/BZ-SP2 chromosome, complete genome	4775573	39.3	2779.29	0	1627.46	0	4561.46	0	ND
NZ_CP021983.2	Halomicronema hongdechloris C2206 genome	5577845	54.6	142.52	0.0044843	174.337	0.00538117	364.766	0.0197309	ND
NZ_CP022046.2	Staphylococcus sciuri strain FDAARGOS_285 chromosome, complete genome	2764040	32.6	9304.4	0	3903.09	0	9495.16	0	CI
NZ_LT840185.1	Sphingomonas indica strain Dd16 genome assembly, chromosome: I	2807353	67	65.9168	0.00891266	214.387	0.00356506	499.947	0	CI
NC_009138.1	Herminiimonas arsenicoxydans chromosome, complete sequence	3424307	54.3	39.2505	0.0277778	136.304	0.00877193	449.277	0.00146199	ND
NZ_CP022096.2	Staphylococcus pettenkoferi strain FDAARGOS_288 chromosome, complete genome	2502360	38.9	4220.25	0	2272.24	0	6973.78	0	CI
NZ_CP018820.1	Sphingomonas koreensis strain ABOJV chromosome, complete genome	4508286	66.1	47.7647	0.017758	121.556	0.0110988	303.701	0.0133185	CI
NZ_CP022121.1	Dehalobacterium formicoaceticum strain DMC chromosome, complete genome	3766545	43.2	112.463	0.00265604	477.158	0	1594.53	0	ND
NZ_CP022129.1	Methylovulum psychrotolerans strain HV10_M2 chromosome, complete genome	4923400	50.9	150.823	0.00101626	244.254	0.00101626	509.766	0.00406504	ND
NZ_CP022132.1	Francisella halioticida strain DSM 23729 chromosome, complete genome	2197430	31.2	61517.1	0	14211	0	26430.3	0	ND
NZ_CP022133.1	Idiomarina piscisalsi strain 10PY1A chromosome, complete genome	2587498	47.4	1247.14	0	1974.54	0	4096.24	0	ND
NC_009667.1	Ochrobactrum anthropi ATCC 49188 chromosome 1, complete sequence	2887297	56.1	58.7818	0.0138648	150.333	0.00693241	435.609	0.0034662	ND
NC_010655.1	Akkermansia muciniphila ATCC BAA-835, complete genome	2664102	55.8	42.657	0.0281955	173.533	0.0056391	482.332	0.0018797	ND
NZ_CP022412.2	Bacteroides caccae strain ATCC 43185 chromosome, complete genome	4570803	41.9	1692.77	0	922.097	0	2221.2	0	CI
NC_010803.1	Chlorobium limicola DSM 245, complete sequence	2763181	51.3	51.309	0.0217391	299.931	0.00362319	562.825	0	ND
NC_011027.1	Chlorobaculum parvum NCIB 8327, complete genome	2289249	55.8	61.1369	0.0131291	159.928	0.00656455	388.797	0.00218818	ND
NZ_CP022437.1	Virgibacillus necropolis strain LMG 19488 chromosome, complete genome	4337422	37.3	7667.38	0	1747.95	0	6933.24	0	ND
NZ_CP022474.1	Lactobacillus curvatus strain MRS6 chromosome, complete genome	2114309	41.7	903.237	0	1112.09	0	5628.15	0	ND
NZ_CP022515.1	Arenibacter algicola strain SMS7 chromosome, complete genome	5793053	39.8	1074.81	0	962.402	0	3681.47	0	ND
NZ_CP022521.1	Actinoalloteichus hoggarensis strain DSM 45943 chromosome, complete genome	6606717	71.1	362.36	0	686.522	0	1143.63	0	ND
NC_013422.1	Halothiobacillus neapolitanus c2, complete genome	2582886	54.7	36.5467	0.0271318	138.427	0.00968992	395.967	0.00581395	ND
NC_013960.1	Nitrosococcus halophilus Nc 4, complete sequence	4079427	51.6	46.6619	0.0220859	177.103	0.00613497	490.57	0.00245399	ND
NC_014246.1	Mobiluncus curtisii ATCC 43063, complete genome	2146480	55.4	60.4355	0.00932401	230.723	0.004662	751.574	0	ND
NC_014363.1	Olsenella uli DSM 7084, complete genome	2051896	64.7	40.6935	0.0292683	102.147	0.0195122	311.176	0.00243902	ND
NZ_CP028520.1	Lelliottia sp. WB101 chromosome	4607442	55	15.6168	0.119435	241.474	0.00217155	507.404	0.00868621	CD
NZ_CP029397.2	Acinetobacter defluvii strain WCHA30 chromosome, complete genome	3353930	38	568.219	0	635.336	0.00149254	4128.06	0	CD, CI
NZ_CP031611.1	Campylobacter hepaticus strain HV10 chromosome, complete genome	1520669	28	34611	0	11853.2	0	35059.1	0	ND
NZ_CP033076.1	Buttiauxella sp. 3AFRM03 chromosome	5319710	50.5	78.9464	0.00752587	357.953	0.000940734	785.11	0.000940734	CD
NZ_CP034157.1	Cloacibacterium normanense strain NRS-1 chromosome	2759562	33.1	4963.63	0	3361.43	0	15993.8	0	CI
NZ_CP038029.1	Sphingobacterium psychroaquaticum strain SJ-25 chromosome	4396536	41.7	1518.2	0	1416.47	0	4547.27	0	CD, CI
NC_014394.1	Gallionella capsiferriformans ES-2, complete sequence	3162471	52.8	50.4439	0.0158228	197.718	0.00791139	434.868	0.00158228	ND
NZ_FO203512.1	Oleispira antarctica strain RB-8, complete genome sequence	4406383	42.2	2122.35	0	2226.3	0	5048.54	0	ND
NZ_FO704550.1	Xenorhabdus doucetiae str. FRM16 chromosome, complete genome	4195202	45.7	58.8033	0.0154946	305.288	0.0011919	597.648	0.0011919	ND
NZ_HF545616.1	Ruminococcus bicirculans strain 80/3 chromosome I, complete sequence	2240877	42.5	2856.96	0	1539.73	0	3521.48	0	ND
NZ_HG315671.1	Formosa agariphila KMM 3901 strain type strain: KMM 3901 chromosome	4228350	33.5	10284.3	0	5037.56	0	11687.3	0	ND
NC_014761.1	Oceanithermus profundus DSM 14977, complete genome	2303940	70	65.9506	0.0108696	180.047	0.00434783	557.953	0	ND
NC_014924.1	Pseudoxanthomonas suwonensis 11-1, complete genome	3419049	70.2	97.4893	0.011713	219.106	0.00439239	553.305	0	ND
NC_014958.1	Deinococcus maricopensis DSM 21211, complete genome	3498530	69.8	44.9624	0.0214592	204.333	0.00572246	548.645	0.00429185	ND
NZ_HG917868.1	Clostridium bornimense replicon M2/40_rep1, complete genome, type strain M2/40T	2917864	29.8	6154.8	0	1825.58	0	7844.03	0	ND
NZ_HG917869.1	Clostridium bornimense replicon M2/40_rep2, complete genome, type strain M2/40T	699161	28.1	16144.3	0	9339.67	0	NA	NA	ND
NC_015161.1	Deinococcus proteolyticus MRP, complete genome	2147060	66.2	53.2418	0.018648	158.885	0.00699301	394.622	0	ND
NZ_HG934468.1	Mucinivorans hirudinis complete genome	3149227	44.9	695.681	0	927.291	0	3111.03	0	ND
NC_015437.1	Selenomonas sputigena ATCC 35185, complete genome	2568361	57.1	42.1123	0.0253411	127.317	0.0175439	466.292	0.00194932	ND
NZ_LK028559.1	Acholeplasma oculi genome assembly Acholeplasma oculi strain 19L, chromosome : 1	1587120	31.3	11053.5	0	10266.2	0	28605.9	0	CI
NZ_LM995447.1	[Clostridium] cellulosi genome assembly DG5, chromosome : I	2229578	44.1	314.977	0	1044.79	0	1857.3	0	ND
NZ_LM997411.1	Methylacidiphilum fumariolicum SolV genome assembly MfumSolVChr1, chromosome : Strain_SolV_genome_(final)	2476671	41.5	1065.02	0	1144.85	0	3727.4	0	ND
NZ_LN554846.1	Aliivibrio wodanis genome assembly AWOD1, chromosome : 1	3003353	38.9	20769.7	0	6523.96	0	13004	0	ND
NZ_LN554852.1	Moritella viscosa genome assembly MVIS1, chromosome : 1	5086074	39.4	2250.37	0	3851.88	0	5870.33	0	ND
NZ_CP017578.1	Sphingomonas melonis TY chromosome, complete genome	4156476	67.1	45.8125	0.022864	134.059	0.00722022	304.44	0.0180505	CI
NC_017856.1	Methylophaga frappieri strain JAM7, complete genome	2697465	47.8	107.126	0.00927644	269.579	0.00556586	1078.03	0	ND
NZ_LN614827.1	Legionella fallonii LLAP-10 genome assembly LFA, chromosome : I	4181563	38.3	12389.8	0	5885.28	0	9965.7	0	ND
NZ_LN614830.1	Tatlockia micdadei genome assembly LMI, chromosome : I	3310028	40.5	3056.26	0	1939.61	0	5688.29	0	ND
NZ_LN681225.1	Legionella hackeliae strain ATCC 35250 chromosome I, complete sequence	3440975	39	6546.26	0	4005.71	0	6834.62	0	ND
NZ_LN681227.1	Xenorhabdus nematophila AN6/1 genome assembly XNC2, chromosome : I	4432103	44.2	112.111	0.00112867	584.306	0	921.585	0	ND
NZ_LN774769.1	Lactococcus piscium MKFS47 genome assembly L_piscium, chromosome : I	2394138	38.8	25357.9	0	4303.91	0	7757.17	0	ND
NZ_LN824141.1	Defluviitoga tunisiensis genome assembly DTL3, chromosome : I	2053097	31.4	2424.71	0	2565.56	0	15844	0	ND
NZ_LN831026.1	Corynebacterium diphtheriae genome assembly NCTC11397, chromosome : 1	2463666	53.5	172.28	0	173.113	0	452.923	0	CI
NC_019943.1	Methanoregula formicica SMSP, complete sequence	2820858	55.2	71.8389	0.00886525	219.145	0.00531915	479.237	0.00177305	ND
NZ_LN831302.1	Halobacterium hubeiense strain JI20-1 genome assembly, chromosome: I	2510607	68.4	151.188	0.00199203	348.449	0	908.759	0	ND
NZ_LN831790.1	Streptomyces leeuwenhoekii genome assembly sleC34, chromosome : chromosome	7903895	72.8	423.519	0	785.406	0	1025.47	0	ND
NZ_CP014168.1	Sphingomonas panacis strain DCY99, complete genome	5003808	65.7	31.0818	0.031	92.7336	0.017	233.749	0.048	CI
NZ_LN868938.1	Nocardia farcinica strain NCTC11134 chromosome 1, complete sequence	3648762	71	339.043	0	813.787	0	1222.18	0	ND
NZ_LN890285.1	Buchnera aphidicola (Tuberolachnus salignus) strain BTs genome assembly, chromosome: 1	421426	21.6	13392.4	0	8260.19	0	NA	NA	ND
NZ_LN906597.1	bacterium 2013Arg42i genome assembly Ark11, chromosome : I	2149384	35.7	6236.46	0	1062.62	0	3067.7	0	ND
NZ_LN907827.1	Erwinia gerundensis isolate E_g_EM595 chromosome 1, complete sequence	3775020	55.4	27.3134	0.0622517	240.542	0.0013245	497.671	0.00397351	ND
NZ_LN907858.1	Helicobacter typhlonius genome assembly htyphlonius_mit97-6810, chromosome : I	1920832	38.9	4268.23	0	4173.18	0	13650.3	0	ND
NZ_CP006644.1	Sphingomonas sanxanigenens DSM 19645 = NX02 chromosome, complete genome	6205897	66.8	39.6618	0.0257857	98.2135	0.0136986	238.93	0.0475423	CI
NZ_LT549889.1	Mycolicibacterium aurum isolate liquid chromosome I	6038730	68.5	155.687	0.0024855	358.532	0	511.731	0.008285	ND
NZ_LT549890.1	Saccharolobus solfataricus strain P1 chromosome I	3034024	35.8	6451.13	0	5484.67	0	10891.5	0	ND
NZ_LT571436.1	Neisseria weaveri strain NCTC13585 genome assembly, chromosome: 1	2188497	49	91.6542	0.00228833	308.384	0.00228833	771.771	0	ND
NZ_LT575468.1	Plesiomonas shigelloides strain NCTC10360 genome assembly, chromosome: 1	3405979	52	61.0583	0.00587372	333.747	0.00146843	586.131	0	ND
NZ_LT594323.1	Micromonospora auratinigra strain DSM 44815 genome assembly, chromosome: I	6758600	73.6	459.976	0	1205.79	0	1302.23	0	ND
NZ_LT594324.1	Micromonospora narathiwatensis strain DSM 45248 genome assembly, chromosome: I	6612057	72.6	366.1	0	735.894	0	965.857	0	ND
NZ_LT594522.1	secondary endosymbiont of Trabutina mannipara isolate TRABTM genome assembly, chromosome: I	298471	32.6	8689.01	0	NA	NA	NA	NA	ND
NZ_LT598496.1	Micromonospora krabiensis strain DSM 45344 genome assembly, chromosome: I	7074838	72.8	578.466	0	1073.18	0	1249.84	0	ND
NZ_LT603683.1	Bacillus glycinifermentans isolate BGLY genome assembly, chromosome: 1	4607442	46.1	105.806	0.00217155	515.195	0.00108578	1264.4	0	CD, CI
NZ_LT605205.1	Proteiniphilum saccharofermentans isolate M3/6 genome assembly, chromosome: I	4414963	43.6	820.196	0	984.575	0	2363	0	ND
NZ_LT607410.1	Micromonospora purpureochromogenes strain DSM 43821 genome assembly, chromosome: I	6674234	73	336.646	0.000749625	590.509	0	870.185	0	ND
NZ_LT607413.1	Micromonospora echinospora strain DSM 43816 genome assembly, chromosome: I	7775586	72.3	479.279	0	806.585	0	950.632	0	ND
NZ_LT607751.1	Micromonospora siamensis strain DSM 45097 genome assembly, chromosome: I	6250219	73.2	473.16	0	1035.08	0	1416.15	0	ND
NZ_LT607752.1	Micromonospora rifamycinica strain DSM 44983 genome assembly, chromosome: I	7011369	73	455.273	0	802.395	0	985.161	0	ND
NZ_LT607753.1	Micromonospora coxensis strain DSM 45161 genome assembly, chromosome: I	6769793	73.6	522.568	0	762.241	0	1224.47	0	ND
NZ_LT607754.1	Micromonospora inositola strain DSM 43819 genome assembly, chromosome: I	6708094	72.2	377.945	0	602.613	0	687.428	0	ND
NZ_LT607756.1	Methanobacterium congolense isolate Buetzberg genome assembly, chromosome: I	2451457	38.5	2101.59	0	1953.14	0	4992.32	0	ND
NZ_LT608328.1	Petrimonas mucosa isolate ING2-E5A genome assembly, chromosome: I	3717632	48	430.407	0	480.736	0	873.209	0	ND
NZ_LT608329.1	Methanothermobacter wolfeii isolate SIV6 genome assembly, chromosome: I	1686891	48.9	828.717	0	1576.14	0	3452.47	0	ND
NZ_LT629688.1	Auraticoccus monumenti strain MON 2.2	4461788	73.1	700.595	0	1425.47	0	2036.34	0	ND
NZ_LT629690.1	Terriglobus roseus strain GAS232 genome assembly, chromosome: I	4852066	56.5	116.676	0.00309278	218.868	0.00206186	417.823	0.00206186	ND
NZ_LT629692.1	Microbacterium pygmaeum strain DSM 23142 genome assembly, chromosome: I	3668670	68.8	347.126	0	663.143	0	1076.03	0	ND
NZ_LT629695.1	Agrococcus jejuensis strain DSM 22002 genome assembly, chromosome: I	3400178	72.6	807.916	0	2082.4	0	5564.34	0	ND
NZ_CP004388.1	Thalassospira xiamenensis M-5 = DSM 17429, complete genome	4576570	54.9	48.8881	0.0218579	236.286	0.00546448	666.607	0	ND
NZ_LT629701.1	Allokutzneria albata strain DSM 44149 genome assembly, chromosome: I	8565619	70.3	461.14	0.000583771	950.645	0	994.712	0.000583771	ND
NZ_LT629710.1	Nakamurella panacisegetis strain P4-7,KCTC 19426,CECT 7604 genome assembly, chromosome: I	5013970	69	332.711	0	667.452	0	794.336	0	ND
NZ_LT629711.1	Phycicoccus dokdonensis strain DSM 22329 genome assembly, chromosome: I	3942164	71.2	692.112	0	1020.71	0	1755.06	0	ND
NZ_LT629732.1	Actinopolymorpha singaporensis strain DSM 22024 genome assembly, chromosome: I	6403669	70.6	417.437	0	691.007	0	891.99	0	ND
NZ_LT629734.1	Agrococcus carbonis strain DSM 22965 genome assembly, chromosome: I	2773310	73	647.613	0	1320.35	0	3163.89	0	ND
NZ_CP007726.1	Neisseria elongata subsp. glycolytica ATCC 29315 chromosome, complete genome	2256647	54.3	41.1518	0.0288248	109.866	0.0155211	551.502	0	ND
NZ_LT629739.1	Brevibacterium sandarakinum strain DSM 22082 genome assembly, chromosome: I	4441057	63.3	97.8994	0.00563063	161.34	0.00563063	315.02	0.0225225	CI
NZ_LT629740.1	Mucilaginibacter mallensis strain MP1X4 genome assembly, chromosome: I	6014056	41.3	1195.75	0	2856.62	0	4315.13	0	ND
NZ_CP009571.1	Sphingomonas taxi strain ATCC 55669, complete genome	3859099	68	36.1852	0.0233463	100.131	0.0181582	454.802	0.00648508	CI
NZ_LT629749.1	Friedmanniella luteola strain DSM 21741 genome assembly, chromosome: I	4717614	73.7	574.913	0	1252.64	0	1813.74	0	ND
NZ_CP009240.1	Megasphaera elsdenii 14-14, complete genome	2504349	52.8	42.6783	0.034	137.299	0.014	421.66	0	ND
NZ_LT629755.1	Agromyces flavus strain CPCC 202695 genome assembly, chromosome: I	3692408	71.3	531.633	0	1456.74	0	2474.77	0	ND
NZ_LT629757.1	Marmoricola scoriae strain DSM 22127 genome assembly, chromosome: I	4058582	73.5	742.344	0	1335.78	0	2275.73	0	ND
NZ_LT629758.1	Actinoplanes derwentensis strain DSM 43941 genome assembly, chromosome: I	10654181	69.4	169.207	0.00140845	348.961	0.00140845	507.145	0.0056338	ND
NZ_CP010803.1	Martelella endophytica strain YC6887 chromosome, complete genome	688442	62.5	32.6921	0.0510949	58.6727	0.0510949	NA	NA	ND
NZ_LT629770.1	Microbacterium paraoxydans strain DSM 15019 genome assembly, chromosome: I	3552313	70	305.291	0	847.442	0	1172.42	0	ND
NZ_LT629772.1	Microlunatus soli strain DSM 21800 genome assembly, chromosome: I	6733014	67.4	412.081	0	717.544	0	980.02	0	ND
NZ_CP011389.1	Deinococcus soli Cha et al. 2016 strain N5 chromosome, complete genome	3236984	70.2	66.0309	0.0108192	253.949	0.00463679	612.699	0.0015456	ND
NZ_CP012072.1	Schaalia meyeri strain W712 chromosome, complete genome	2049088	65.5	53.7677	0.0220049	179.306	0.00488998	344.904	0.00244499	ND
NZ_CP012914.1	Azospirillum brasilense strain Sp7, complete sequence	3005726	68.2	28.2526	0.0432612	167.744	0.00665557	391.789	0.00499168	ND
NZ_LT629791.1	Jiangella alkaliphila strain DSM 45079 genome assembly, chromosome: I	7716600	72.1	525.93	0	815.705	0	1203.86	0	ND
NZ_CP013909.1	Hymenobacter sedentarius strain DG5B chromosome, complete genome	4868852	61	29.3511	0.0431655	82.8384	0.0380267	733.391	0	ND
NZ_LT629799.1	Friedmanniella sagamiharensis strain DSM 21743 genome assembly, chromosome: I	4405285	73.4	661.906	0	1615.84	0	2729.51	0	ND
NZ_LT629804.1	Arcanobacterium phocae strain DSM 10002 genome assembly, chromosome: I	1998342	50	849.506	0	755.702	0	2492.66	0	ND
NZ_LT629971.1	Mycolicibacterium rutilum strain DSM 45405 chromosome I	5987931	68.4	156.169	0.00417711	309.296	0.00334169	454.061	0.00918964	ND
NZ_CP012900.1	Stenotrophomonas acidaminiphila strain ZAC14D2_NAIMI4_2, complete genome	4138297	68.5	32.0505	0.0374849	80.2388	0.0326481	223.309	0.0749698	CD, CI
NZ_CP014525.1	Haematospirillum jordaniae strain H5569, complete genome	2131542	55.6	55.4138	0.0117371	136.065	0.0117371	484.022	0	ND
NZ_LT630287.1	Lactobacillus acidipiscis strain ACA-DC 1533 genome assembly, chromosome: I	2607423	39.8	4074.31	0	2513.25	0	6816.78	0	ND
NC_010943.1	Stenotrophomonas maltophilia K279a, complete sequence	4851126	66.3	51.9172	0.0175258	98.2769	0.0278351	253.418	0.0556701	CD, CI
NZ_LT635475.1	Ezakiella massiliensis strain Marseille-P2951 chromosome contig00001	1741785	36.7	780.991	0	1250.23	0	2997.77	0	ND
NZ_LT635479.1	Lachnoclostridium phocaeense strain Marseille-P3177 chromosome contig00001	3500754	50.6	69.6971	0.00857143	185.971	0.00142857	392.849	0.00857143	ND
NZ_LT635480.1	Ndongobacter massiliensis strain Marseille-P3170 chromosome contig00001	1864878	49.7	43.8834	0.0215054	238.211	0	726.371	0	ND
NZ_LT635772.1	Anaerococcus mediterraneensis strain Marseille-P2765 chromosome contig00001	2080215	34.6	4505.7	0	2623.75	0	4916.49	0	ND
NZ_LT635893.1	Buchnera aphidicola (Cinara pseudotaxifoliae) strain BCipseudotaxifoliae genome assembly, chromosome: 1	446627	24.1	18121.7	0	6696.95	0	NA	NA	ND
NZ_LT667500.1	Buchnera aphidicola strain BCifornacula genome assembly, chromosome: 1	447673	28.1	8835.93	0	7901.51	0	NA	NA	ND
NZ_LT667503.1	Buchnera aphidicola (Cinara confinis) strain BCiconfinis genome assembly, chromosome: 1	443747	24	9556.9	0	6664.21	0	NA	NA	ND
NZ_CP016545.1	Altererythrobacter namhicola strain JCM 16345, complete genome	2591679	65	26.9124	0.0579151	92.0961	0.0289575	341.927	0.00579151	ND
NZ_CP018135.1	Neomicrococcus aestuarii strain B18, complete genome	2667837	59.1	46.1687	0.0243902	139.17	0.00375235	324.294	0.00562852	ND
NZ_LT670846.1	Thermocrinis minervae strain DSM 19557 genome assembly, chromosome: I	1367921	44.5	2106.47	0	5065.19	0	12531.6	0	ND
NZ_CP020452.2	Neisseria mucosa strain FDAARGOS_260 chromosome, complete genome	2783943	50.9	52.6201	0.0161871	162.123	0.00719424	500.903	0	ND
NZ_LT670848.1	Salegentibacter salegens strain ACAM 48 genome assembly, chromosome: I	4010099	37.2	5524.19	0	4070.49	0	10610.9	0	ND
NZ_CP020554.1	Parasaccharibacter apium strain G7_7_3c, complete genome	2011634	59.4	94.5508	0.00995025	157.598	0.00746269	380.691	0	ND
NZ_LT700187.1	Christensenella sp. Marseille-P2438 genome assembly, chromosome: contig00001	2560186	50.4	42.4503	0.0214844	305.979	0	709.804	0	ND
NZ_LT700188.1	Negativicoccus massiliensis strain Marseille-P2082 genome assembly, chromosome: contig00001	1360589	51.1	108.372	0.00367647	315.91	0	724.835	0	ND
NZ_LT719092.1	Cuniculiplasma divulgatum strain PM4 (=JCM 30641;=VKM B-2940) genome assembly, chromosome: I	1878916	37.2	20388	0	3443.83	0	15307.6	0	ND
NZ_LT796768.1	Aeromicrobium choanae strain 9H-4 genome assembly, chromosome: I	3422026	71	814.161	0	1505.99	0	2685.77	0	ND
NZ_LT799839.1	Clostridium chauvoei JF4335 genome assembly, chromosome: I	2887451	28.3	9979.77	0	9146.97	0	18878.5	0	ND
NZ_LT821227.1	Phoenicibacter congonensis strain Marseille-P3241 chromosome contig00001	1447956	43.4	195.614	0	269.855	0	4222.56	0	ND
NZ_LT821323.1	Chlamydia suis isolate SWA-2 genome assembly, chromosome: I	1075789	42.1	47460.3	0	10635.7	0	NA	NA	ND
NZ_CP021106.3	Nitrosospira lacus strain APG3, complete genome	3261088	53.6	34.9039	0.0337423	177.124	0.00460123	477.579	0.00153374	ND
NZ_CP016756.1	Stenotrophomonas nitritireducens strain 2001, complete genome	4541729	63.8	26.9762	0.0594714	54.7796	0.0792952	145.601	0.222467	CD, CI
NZ_LT838272.1	Thermanaeromonas toyohensis ToBE genome assembly, chromosome: I	3334124	49.5	286.133	0	484.394	0	1216.22	0	ND
NZ_LT838813.1	Aquiflexum balticum DSM 16537 genome assembly, chromosome: I	5987195	39.4	1488.15	0	1109.69	0	4818.29	0	ND
NZ_LT671675.1	Libanicoccus massiliensis strain Marseille-P3237 chromosome scaffold00001	2009306	65.5	27.5285	0.0573566	102.618	0.0299252	346.793	0.00249377	ND
NZ_LT854705.1	Lactobacillus zymae strain ACA-DC 3411 genome assembly, chromosome: I	2734129	52.9	166.203	0	311.479	0	573.819	0	ND
NZ_LT859958.1	Brevefilum fermentans isolate CAMBI-1 chromosome I, complete sequence	2574431	49.1	88.789	0.00389105	299.14	0	952.479	0	ND
NZ_CP016294.1	Stenotrophomonas rhizophila strain QL-P4, complete genome	4198652	66.8	67.1209	0.011919	120.704	0.0178784	306.375	0.0250298	CD, CI
a'NA' indicates that the Maharanobis distance and its P value could not be calculted. Top 30% of the highest P-values (=the smallest Mahalanobis distances between pSN1216-29 and the chromosome DNA) are shown in pink.
b'CD' and/or 'CI' indicate that the transconjugant was obtained by the culture-dependent (CD) and/or culture-independent (CI) method. 'ND' indicates that transconjugants were not detected by any methods.

## Sheet: Table_S1-2
Table S1-2. Top 10% bacteria with the smallest Mahalanobis distances between pSN1216-29 and the chromosome DNA.
aAnnotation	Name	Length (bp)	GCcontent	2 mer		3 mer		4 mer
				Distance	P value	Distance	P value	Distance	P value
NZ_LT670847.1	Halomonas subglaciescola strain ACAM 12 genome assembly, chromosome: I	3110197	60.8	4.5759	0.70418	44.4306	0.136656	149.61	0.257235
NC_005085.1	Chromobacterium violaceum ATCC 12472, complete sequence	4751080	64.8	8.66658	0.325263	45.074	0.12	158.825	0.181053
NC_013165.1	Slackia heliotrinireducens DSM 20476, complete genome	3165038	60.2	8.84653	0.252765	49.3146	0.104265	172.867	0.139021
NC_014816.1	Asticcacaulis excentricus CB 48 chromosome 1, complete sequence	2588221	59.2	9.29719	0.324952	75.4073	0.032882	189.51	0.0870406
NC_010170.1	Bordetella petrii, complete sequence	5287950	65.5	9.3058	0.320719	38.1924	0.204352	122.808	0.4579
NZ_CP019937.1	Ketogulonicigenium robustum strain SPU_B003, complete genome	2452467	62.3	10.1415	0.265306	49.2479	0.112245	192.061	0.0877551
NZ_LN831029.1	Achromobacter xylosoxidans strain NCTC10807 chromosome 1, complete sequence	6813182	67.4	10.3715	0.256975	52.3698	0.0859031	155.508	0.192364
NZ_CP019434.1	Acidihalobacter ferrooxidans strain V8 genome	3448835	61.6	10.4637	0.301887	41.3433	0.187228	116.716	0.582003
NZ_CP009450.1	Pluralibacter gergoviae strain FB2 chromosome, complete genome	5489680	59.1	11.4938	0.20237	73.6147	0.0492252	193.199	0.101185
NC_010645.1	Bordetella avium 197N, complete sequence	3732255	61.6	11.6809	0.203753	34.0833	0.261394	109.146	0.705094
NZ_CP007494.1	Bordetella holmesii ATCC 51541, complete genome	3699674	62.7	13.9005	0.173207	39.2245	0.179973	140.752	0.309878
NZ_CP018845.1	Herbaspirillum robiniae strain AA6 chromosome, complete genome	5445269	65.1	13.9705	0.150597	44.1583	0.112948	185.104	0.102847
NZ_HG322949.1	Janthinobacterium agaricidamnosum NBRC 102515 = DSM 9628, complete genome	5949001	61.1	14.0358	0.156434	50.0773	0.0967199	163.629	0.156434
NC_011831.1	Chloroflexus aggregans DSM 9485, complete genome	4684931	56.4	14.267	0.126068	80.5522	0.0544872	233.538	0.090812
NZ_CP019038.1	Massilia putida strain 6NM-7 chromosome, complete genome	6987670	65.6	14.3031	0.155333	39.2648	0.17466	136.473	0.314245
NZ_CP017448.1	Acidihalobacter prosperus strain V6 sequence	3363634	62.2	14.3357	0.14881	46.5157	0.123512	114.626	0.598214
NZ_CP014839.1	Pandoraea thiooxydans strain ATSB16, complete genome	4464185	63.2	14.3966	0.143498	41.6985	0.14574	126.274	0.426009
NC_022567.1	Adlercreutzia equolifaciens DSM 19450, complete sequence	2862526	63.5	15.1119	0.152098	57.1565	0.0699301	176.484	0.120629
NC_014722.1	Paraburkholderia rhizoxinica HKI 454, complete sequence	2755309	61.2	15.1263	0.143376	47.5582	0.107078	157.901	0.179673
NZ_CP013234.1	Collimonas pratensis strain Ter91 chromosome, complete genome	5730025	58.7	15.2706	0.133508	46.046	0.117801	153.635	0.202443
NZ_CP010537.1	Cupriavidus basilensis strain 4G11 chromosome secondary, complete sequence	3898767	64.7	15.6017	0.132221	41.3631	0.154044	149.665	0.2362
NC_007298.1	Dechloromonas aromatica RCB, complete genome	4501104	59.2	15.624	0.118889	36.9114	0.2	121.191	0.485556
NC_007951.1	Paraburkholderia xenovorans LB400 chromosome 1, complete sequence	4895836	62.8	15.7494	0.100102	43.5042	0.122574	171.187	0.137896
NZ_CP016830.1	Xanthomonas fragariae isolate Fap21 chromosome, complete genome	4232635	62.3	16.0123	0.120567	46.4947	0.111111	135.105	0.312057
NC_012559.1	Laribacter hongkongensis HLHK9, complete sequence	3169329	62.4	16.3393	0.134281	37.7585	0.194313	135.647	0.333333
NZ_CP010536.1	Cupriavidus basilensis strain 4G11 chromosome main, complete sequence	4522716	65.3	16.4212	0.129425	49.7	0.100664	164.902	0.172566
NZ_AP012547.1	Sulfuritalea hydrogenivorans sk43H DNA, complete genome	3802648	63.3	16.6072	0.131579	41.0628	0.151316	150.539	0.232895
NZ_CP011409.1	Herbaspirillum hiltneri N3 chromosome, complete genome	4965474	60.8	16.7789	0.124874	46.6646	0.116818	175.091	0.116818
NC_003295.1	Ralstonia solanacearum GMI1000 chromosome complete sequence	3716413	67	17.8776	0.118439	56.5916	0.0794078	188.967	0.115747
NZ_CP009245.1	Corynebacterium aquilae DSM 44791 strain S-613, complete genome	2926437	60.9	17.9678	0.112821	53.9076	0.0854701	173.043	0.145299
NZ_CP011130.1	Lysobacter capsici strain 55, complete genome	6391889	66.6	18.4809	0.0907668	65.2779	0.0492958	185.573	0.120501
NC_018691.1	Alcanivorax dieselolei B5, complete genome	4928223	61.6	19.2353	0.0812183	51.2549	0.0812183	130.119	0.351269
NC_007973.1	Cupriavidus metallidurans CH34, complete genome	3928089	63.8	19.3829	0.0802548	48.3507	0.103185	144.482	0.247134
NC_018012.1	Thiocystis violascens DSM 198, complete genome	5017071	62.6	19.8531	0.0807577	65.6345	0.0648056	181.213	0.131605
NC_021149.1	Azotobacter vinelandii CA, complete genome	5366370	65.7	20.0367	0.0708295	48.7911	0.114632	142.948	0.278658
NC_016830.1	Pseudomonas fluorescens F113, complete sequence	6845832	60.8	20.1646	0.0759679	50.2067	0.0854638	132.938	0.326516
NZ_LT670818.1	Bradyrhizobium erythrophlei strain GAS242 genome assembly, chromosome: I	9184751	61.9	20.259	0.0680828	48.6674	0.0827887	108.765	0.68573
NC_010682.1	Ralstonia pickettii 12J chromosome 1, complete sequence	3942557	63.4	20.3141	0.0837563	46.3172	0.121827	129.828	0.418782
NZ_LT546645.1	Bordetella trematum strain H044680328 genome assembly, chromosome: 1	4480141	65.5	20.4701	0.078125	44.6802	0.122768	162.403	0.170759
NC_007964.1	Nitrobacter hamburgensis X14, complete genome	4406967	61.7	20.5498	0.0908059	43.5505	0.157775	122.765	0.528944
NZ_CP007441.1	Pseudomonas stutzeri strain 28a24 chromosome, complete genome	4731359	60.6	20.5994	0.0697674	47.5399	0.0877378	136.834	0.288584
NC_008781.1	Polaromonas naphthalenivorans CJ2, complete genome	4410291	62.5	20.941	0.0702948	41.2037	0.150794	138.469	0.295918
NZ_CP011770.1	Croceicoccus naphthovorans strain PQ-2, complete genome	3543806	62.6	21.6067	0.0776836	50.2723	0.0974576	152.155	0.233051
NC_010717.2	Xanthomonas oryzae pv. oryzae PXO99A, complete genome	5238555	63.6	21.7171	0.0725883	60.238	0.0630372	172.564	0.12894
NZ_CP020046.1	Thiomonas intermedia strain ATCC 15466 chromosome, complete genome	3301026	65.1	21.8611	0.0636364	67.6307	0.0409091	162.582	0.174242
NZ_CP004387.1	Alcanivorax pacificus W11-5, complete genome	4168427	62.6	22.008	0.0732293	53.5084	0.0864346	155.083	0.17407
NZ_CP012076.1	Bordetella hinzii strain F582 chromosome, complete genome	4912977	67.1	22.334	0.0743381	72.4688	0.0458248	199.458	0.086558
NZ_CP009323.1	Burkholderia gladioli strain ATCC 10248 chromosome 1, complete sequence	4668573	67.3	22.5803	0.0643087	60.4689	0.056806	170.824	0.153269
NZ_LT670844.1	Bradyrhizobium lablabi strain GAS499 genome assembly, chromosome: I	7910099	61.8	22.8551	0.0562579	49.0675	0.0954488	126.726	0.399494
NZ_CP022263.1	Xanthomonas citri pv. vignicola strain CFBP7111 chromosome, complete genome	5446452	64.6	23.602	0.0642792	59.0473	0.0707071	176.744	0.12764
NC_004307.2	Bifidobacterium longum NCC2705 chromosome, complete genome	2256640	60.1	23.6742	0.0643016	72.8895	0.0399113	181.553	0.0997783
NC_007908.1	Rhodoferax ferrireducens T118, complete genome	4712337	59.9	24.0903	0.0509554	55.1808	0.0658174	133.228	0.361996
NZ_CP007511.1	Pseudomonas balearica DSM 6083 strain DSM6083 (=SP1402) chromosome, complete genome	4383480	64.7	24.4859	0.0627854	50.4619	0.100457	152.536	0.221461
NZ_CP017561.1	Paraburkholderia sprentiae WSM5005 chromosome 1, complete sequence	3645501	63.9	25.2236	0.0548697	65.1965	0.0603567	208.057	0.0877915
NC_009719.1	Parvibaculum lavamentivorans DS-1, complete genome	3914745	62.3	25.33	0.07289	50.5033	0.113811	153.658	0.230179
NZ_CP018731.1	Xanthomonas gardneri strain ICMP 7383 chromosome, complete genome	5313102	63.5	25.5835	0.0574388	55.118	0.0809793	154.586	0.202448
NZ_CP005986.1	Acidithiobacillus caldus ATCC 51756, complete genome	2777717	61.7	25.6036	0.0594595	73.1586	0.0414414	166.393	0.16036
NZ_CP006704.1	Comamonas testosteroni TK102 chromosome, complete genome	6062703	61.9	25.7196	0.0610561	50.496	0.099835	126.519	0.395215
NZ_LT629972.1	Pseudomonas fuscovaginae strain LMG 2158 genome assembly, chromosome: I	6592354	61.4	25.7286	0.0515933	55.0772	0.07739	135.469	0.316388
NZ_CP010799.1	Ralstonia mannitolilytica strain SN82F48 chromosome 1, complete sequence	3503899	65.4	25.9574	0.05	55.3816	0.0685714	172.53	0.121429
NZ_CP011930.1	Herbaspirillum seropedicae strain Z67, complete genome	5509723	63.4	26.0172	0.0517711	56.1795	0.0817439	163.074	0.168937
NC_019940.1	Thioflavicoccus mobilis 8321, complete genome	4048921	65.6	26.0477	0.0494438	73.566	0.0346106	167.629	0.175525
NC_003902.1	Xanthomonas campestris pv. campestris str. ATCC 33913 chromosome, complete genome	5076188	65.1	26.0564	0.0472906	64.125	0.062069	191.13	0.1133
NC_015556.1	Pseudomonas fulva 12-X, complete genome	4920769	63.5	26.257	0.054878	58.9467	0.0660569	178.743	0.121951
NC_014664.1	Rhodomicrobium vannielii ATCC 17100, complete genome	4014469	62.2	26.6308	0.0548628	55.5583	0.0872818	169.35	0.149626
NZ_CP016756.1	Stenotrophomonas nitritireducens strain 2001, complete genome	4541729	63.8	26.9762	0.0594714	54.7796	0.0792952	145.601	0.222467
NZ_LT629785.1	Pseudomonas pohangensis strain DSM 17875 genome assembly, chromosome: I	3769689	59.6	27.1927	0.0464807	72.6528	0.0411687	181.506	0.112882
NZ_CP019312.1	Tateyamaria omphalii strain DOK1-4 chromosome, complete genome	3861636	62	27.6928	0.0479275	69.7051	0.0349741	173.471	0.143782
NZ_CP011971.1	Steroidobacter denitrificans strain DSM 18526, complete genome	3467246	61.7	27.7451	0.047619	60.764	0.0562771	152.061	0.20202
NC_008786.1	Verminephrobacter eiseniae EF01-2, complete genome	5566749	65.3	27.8236	0.0530099	65.5858	0.0530099	141.466	0.28841
NC_015422.1	Alicycliphilus denitrificans K601, complete sequence	4995263	68	27.9577	0.043043	72.3234	0.038038	201.743	0.0900901
NZ_CP021431.1	Yoonia vestfoldensis strain SMR4r chromosome, complete genome	3836950	60.8	28.0204	0.0469361	83.7608	0.0365059	223.028	0.083442
NZ_CP015005.1	Aminobacter aminovorans strain KCTC 2477, complete genome	5623946	63.4	28.166	0.047153	41.8281	0.143238	131.527	0.348754
NZ_CP009533.1	Pseudomonas rhizosphaerae strain DSM 16299 chromosome, complete genome	4688635	62	28.2068	0.0533618	53.983	0.0843116	154.81	0.167556
NC_008435.1	Rhodopseudomonas palustris BisA53, complete genome	5505494	64.4	28.4902	0.0535876	69.9504	0.0463215	156.173	0.168937
NZ_AP012324.1	Bifidobacterium breve DSM 20213 = JCM 1192 DNA, complete genome	2269415	58.9	28.6295	0.0485651	86.935	0.0331126	172.35	0.13245
NZ_CP020121.1	Comamonas kerstersii strain 8943 chromosome, complete genome	3547915	59.6	28.6303	0.0535966	57.3602	0.0832158	149.763	0.198872
NC_007925.1	Rhodopseudomonas palustris BisB18, complete genome	5513844	65	29.0193	0.0444646	66.2677	0.0499093	156.103	0.192377
NC_002977.6	Methylococcus capsulatus str. Bath, complete genome	3304561	63.6	29.7333	0.0454545	63.0121	0.0560606	181.099	0.115152
NC_021030.1	Alistipes shahii WAL 8301 draft genome	3763317	57.6	29.9053	0.043883	84.1169	0.037234	193.078	0.0970745
NC_011901.1	Thioalkalivibrio sulfidiphilus HL-EbGr7, complete sequence	3464554	65.1	30.0317	0.0476879	64.5516	0.0621387	160.324	0.17052
NZ_CP009122.1	Sphingopyxis fribergensis strain Kp5.2	4993584	63.9	30.6505	0.0450902	66.6694	0.0450902	180.497	0.118236
NC_002947.4	Pseudomonas putida KT2440 chromosome, complete genome	6181873	61.5	31.844	0.0436893	61.8281	0.0631068	138.377	0.262945
NZ_CP015878.1	Pseudomonas citronellolis strain SJTE-3 chromosome, complete genome	7309421	67	32.1537	0.0431211	59.2718	0.0711841	178.809	0.126626
NC_015684.1	Oligotropha carboxidovorans OM5, complete genome	3595748	62.5	32.8529	0.0445063	57.7731	0.0625869	152.047	0.204451
NC_017059.1	Pararhodospirillum photometricum DSM 122, complete sequence	3876289	64.7	32.9224	0.0477419	67.095	0.0593548	171.725	0.147097
aBacterial genera which could be detected in conjugation assays are shown in yellow.

## Sheet: Table_S2
Table S2. Transconjugants obtained by a culture-dependent method.
Top hita	Numbers	Sourceb	Family	Order	Class	Phylum
(Genus level)
Chryseobacterium	1	S	Flavobacteriaceae	Flavobacteriales	Flavobacteriia	Bacteroidetes
Sphingobacterium	6	C	Sphingobacteriaceae	Sphingobacteriales	Sphingobacteriia
Bacillus	1	S	Bacillaceae	Bacillales	Bacilli	Firmicutes
Brevundimonas	5	C	Caulobacteraceae	Caulobacterales	Alphaproteobacteria	Proteobacteria
Buttiauxella	1	S	Enterobacteriaceae	Enterobacterales	Gammaproteobacteria
Cedecea	1	S
Enterobacter	2	S
Klebsiella	4	C, S
Kluyvera	2	S
Lelliottia	3	S
Raoultella	6	S
Siccibacter	1	S
Serratia	1	S
Yersinia	3	C
Acinetobacter	9	C	Moraxellaceae	Pseudomonadales
Moraxella	1	S
Pseudomonas	26	C, S	Pseudomonadaceae
Stenotrophomonas	2	C	Xanthomonadaceae	Xanthomonadales
aGenera of transconjugants which showed >97% identity in BLAST search with EzTaxon server 2.1 (www.eztaxon.org/) were shown.
‘*’ indicates that at least one transconjugant in the genus showed <97% identity.
bSources for obtaining transconjugants is shown as ‘C’ and ‘S’ indicating cow manure and soil, respectively.

## Sheet: Table_S3
Table S3. Lists of transconjugants (OTUs) obtained by a culture-independent method.
Genus of OTU	Numbers	Family	Order	Class	Phylum
Unassigned	1	C111	Acidimicrobiales	Acidimicrobiia	Actinobacteria
Unassigned	1	-
Actinomyces	1	Actinomycetaceae	Actinomycetales	Actinobacteria
Brevibacterium	1	Brevibacteriaceae
Corynebacterium	6	Corynebacteriaceae
Dermacoccus	1	Dermacoccaceae
Gordonia	1	Gordoniaceae
Unassigned	1	Microbacteriaceae
Kocuria	1	Micrococcaceae
Rothia	2
Unassigned	1
Rhodococcus	1	Nocardiaceae
Propionibacterium	1	Propionibacteriaceae
Williamsia	1	Williamsiaceae
Unassigned	1	Unassigned
Chitinophaga	1	Chitinophagaceae	-	-	Bacteroidetes
Unassigned	2
5-7N15	1	Bacteroidaceae	Bacteroidales	Bacteroidia
Bacteroides	1
Unassigned	1
Paludibacter	1	Porphyromonadaceae
Unassigned	4
Prevotella	3	Prevotellaceae
Unassigned	1	Rikenellaceae
Aequorivita	1	Flavobacteriaceae	Flavobacteriales	Flavobacteriia
Chryseobacterium	2
Cloacibacterium	1
Flavobacterium	2
Wautersiella	1
Unassigned	1
Fluviicola	1	Cryomorphaceae
Sphingobacterium	1	Sphingobacteriaceae	Sphingobacteriales	Sphingobacteriia
Unassigned	1
Unassigned	1	Unassigned	FAC88	Elusimicrobia	Elusimicrobia
Bacillus	2	Bacillaceae	Bacillales	Bacilli	Firmicutes
Geobacillus	1
Paenibacillus	1	Paenibacillaceae
Staphylococcus	2	Staphylococcaceae
Unassigned	1	Gemellaceae	Gemellales
Streptococcus	2	Streptococcaceae	Lactobacillales
Unassigned	1	Lachnospiraceae	Clostridiales	Clostridia
Veillonella	1	Veillonellaceae
Leptotrichia	1	Leptotrichiaceae	Fusobacteriales	Fusobacteriia	Fusobacteria
Gemmata	1	Gemmataceae	Gemmatales	Planctomycetia	Planctomycetes
Unassigned	1
Mycoplana	1	Caulobacteraceae	Caulobacterales	Alphaproteobacteria	Proteobacteria
Unassigned	1
Unassigned	1	Unassigned	Ellin329
Unassigned	1	Bartonellaceae	Rhizobiales
Bradyrhizobium	1	Bradyrhizobiaceae
Unassigned	1	Brucellaceae
Devosia	3	Hyphomicrobiaceae
Hyphomicrobium	1
Rhodoplanes	1
Methylobacterium	1	Methylobacteriaceae
Unassigned	1
Aminobacter	1	Phyllobacteriaceae
Mesorhizobium	1
Unassigned	1
Agrobacterium	3	Rhizobiaceae
Kaistia	1
Rhizobium	3
Unassigned	4
Labrys	1	Xanthobacteraceae
Unassigned	3	Unassigned
Rhodobacter	1	Rhodobacteraceae	Rhodobacterales
Roseococcus	1	Acetobacteraceae	Rhodospirillales
Unassigned	2	mitochondria	Rickettsiales
Novosphingobium	2	Sphingomonadaceae	Sphingomonadales
Sphingobium	1
Sphingomonas	2
Achromobacter	1	Alcaligenaceae	Burkholderiales	Betaproteobacteria
Unassigned	3
Burkholderia	1	Burkholderiaceae
Unassigned	1
Comamonas	1	Comamonadaceae
Unassigned	5
Cupriavidus	1	Oxalobacteraceae
Janthinobacterium	2
Ralstonia	1
Unassigned	2
Unassigned	1	Neisseriaceae	Neisseriales
Unassigned	1	Aeromonadaceae	Aeromonadales	Gammaproteobacteria
Shewanella	2	Shewanellaceae	Alteromonadales
Citrobacter	1	Enterobacteriaceae	Enterobacteriales
Serratia	1
Unassigned	6
Acinetobacter	7	Moraxellaceae	Pseudomonadales
Enhydrobacter	2
Psychrobacter	2
Pseudomonas	7	Pseudomonadaceae
Unassigned	10
Dyella	1	Xanthomonadaceae	Xanthomonadales
Lysobacter	1
Rhodanobacter	1
Stenotrophomonas	2
Acholeplasma	1	Acholeplasmataceae	Acholeplasmatales	Mollicutes	Tenericutes
Unassigned	1	Unassigned	ML615J-28	RF3
Unassigned	2	Unassigned	Unassigned	Unassigned	Unassigned

## Sheet: Table_S4
Table S4-1. Features of pSN1216-29-family plasmids and their known hosts.
Plasmid	Original host	size (bp)		GC (%)		accession number		Reference
		plasmid	host chromosome	plasmid	host chromosome	plasmid	host chromosome
pSN1216-29	unknown (triparental plasmid capture approach)	35552	not available	61.8	not available	AP018710	not available	Yanagiya et al., 2018
pEC743_4	Escherichia coli Ecol_743	37000	4856574	61.7	50.7	CP015073	CP015069	BioProject accession: PRJNA316786
pKPN-704	Klebsiella pneumoniae KPNIH39	36707	5351509	61.6	57.3	CP014764	CP014762	Conlan et al., 2016
pJHX613	Pseudomonas aerugionsa E6130952	36454	7040952	61.3	65.9	CP020602	CP020603	Xiong et al., 2017
Table S4-2. Mahalanobis distance and P value by compareing k-mer compositions of pSN1216-29-family plasmids and their known hosts.
Plasmid	Chromosome	k=2		k=3		k=4
		Mahalanobis distance	P value	Mahalanobis distance	P value	Mahalanobis distance	P value
pSN1216-29	Escherichia coli Ecol_743	48.6981	0.0175077	378.977	0	858.824	0
	Klebsiella pneumoniae KPNIH39	14.709	0.134579	142.958	0.0102804	315.798	0.0280374
	Pseudomonas aerugionsa E6130952	30.7041	0.0369318	64.0158	0.0504261	163.885	0.15696
pEC743_4	Escherichia coli Ecol_743	48.0334	0.0175077	380.239	0	845.752	0
	Klebsiella pneumoniae KPNIH39	14.8995	0.131776	140.093	0.0102804	328.651	0.0252336
	Pseudomonas aerugionsa E6130952	30.1889	0.0376421	63.18	0.0532671	167.489	0.144886
pKPN-704	Escherichia coli Ecol_743	42.539	0.0226571	375.965	0	883.218	0
	Klebsiella pneumoniae KPNIH39	13.1425	0.158879	140.215	0.0102804	331.28	0.0242991
	Pseudomonas aerugionsa E6130952	28.4557	0.0419034	60.3483	0.0603693	179.039	0.121449
pJHX613	Escherichia coli Ecol_743	41.8134	0.0226571	376.532	0	814.782	0
	Klebsiella pneumoniae KPNIH39	13.2862	0.156075	137.143	0.0112149	311.481	0.028972
	Pseudomonas aerugionsa E6130952	29.2731	0.0390625	63.1463	0.0532671	177.815	0.122159
